# Supplementary material for: Changes in the Spore Proteome of Bacillus cereus in Response to Introduction of Plasmids
Source: Microorganisms. 2022 Aug 24;10(9):1695. doi: 10.3390/microorganisms10091695 (PMC9503168; doi:10.3390/microorganisms10091695)
Supplement: Supplementary file 1 [file microorganisms-10-01695-s001.zip]

Archive with 1 entries (1 files):
- microorganisms-1858570-supplementary.xlsx
