# Supplementary material for: Changes in the Spore Proteome of Bacillus cereus in Response to Introduction of Plasmids
Source: Microorganisms. 2022 Aug 24;10(9):1695. doi: 10.3390/microorganisms10091695 (PMC9503168; doi:10.3390/microorganisms10091695)
Supplement: Supplementary file 1 [file microorganisms-10-01695-s001.zip › microorganisms-1858570-supplementary.xlsx]

## Sheet: Table S1
Table S1. Differentially expressed proteins in various strains under study as determined by the R package limma. * means the control gourp; up means significantly upregulated; down means significantly downregulated. Sig means significance. Proteins were identified for at least twice in at least one group.
Protein names	Gene names	Protein IDs	CotE*WT_down	CotE*WT_up	M001*wt_down	M001*wt_up	M003*M001_down	M003*M001_up	M005*M001_down	M005*M001_up	M006*M001_down	M006*M001_up	M007*M001_down	M007*M001_up	M008*M001_up	M008*M001_down	M009*M001_down	M009*M001_up	adj.p_M001_WT	adj.p_CotE_WT	adj.p_M003_M001	adj.p_M005_M001	adj.p_M006_M001	adj.p_M007_M001	adj.p_M008_M001	adj.p_M009_M001	M1*WT: log2fold change	CotE*WT: log2fold change	M-003*M001: log2fold change	M-005*M001: log2fold change	M-006*M001: log2fold change	M-007*M001: log2fold change	M-008*M001: log2fold change	M-009*M001: log2fold change	Sig_M001*WT	Sig_CotE*WT	Sig_M003*M001	Sig_M005*M001	Sig_M006*M001	Sig_M007*M001	Sig_M008*M001	Sig_M009*M001
Hemolysin BL binding component	BC_3102	Q81BP9		up					down		down		down		down		down		0.164703	7.81756e-09	0.0355466	0.00254869	0.000119158	0.000742576	0.000561472	2.00444e-05	0.472547	3.39883	-1.29728	-1.63744	-2.02728	-1.86175	-1.72098	-2.33399		+		+	+	+	+	+
Aminopeptidase Y (EC 3.4.11.-)	BC_5359	Q814R3											down		down		down		4.87728e-05	0.0382389	0.00732014	0.0889718	0.00387543	0.000260118	1.22921e-08	5.59968e-08	0.808029	-0.00146	-0.77095	-0.43337	-0.6752	-1.0945	-1.92958	-1.76302						+	+	+
Arsenical pump membrane protein	BC_5226	Q815D6													down		down		0.738057	2.26546e-05	0.0940438	0.0567455	0.00100717	0.433017	5.26397e-07	2.5022e-06	0.071495	-0.37204	-0.46401	-0.40258	-0.66642	-0.30116	-1.28199	-1.04949							+	+
Neutral metalloproteinase (EC 3.4.24.-)	BC_5036	Q815U2		up		up					down				down		down		0.000269649	0.00754095	0.772645	0.866658	0.000420395	0.219699	0.000498607	0.00487193	1.46982	1.30078	-0.5633	-0.14328	-1.89577	-0.7514	-1.85029	-1.21757	+	+			+		+	+
Putative Xaa-Pro dipeptidyl-peptidase (X-Pro dipeptidyl-peptidase) (EC 3.4.14.11) (X-prolyl-dipeptidyl aminopeptidase) (X-PDAP)	BC_2861	Q81CB2		up		up							down		down		down		6.72597e-09	1.76316e-09	0.00707214	0.00296872	0.171651	1.12928e-06	1.31238e-09	3.72412e-07	1.15656	1.56069	-0.57312	-0.54342	-0.23589	-1.2501	-1.67745	-1.0575	+	+				+	+	+
Cell wall-associated hydrolase	BC_2849	Q81CC4													down		down		0.0922621	0.0466106	0.0252253	0.0364839	0.756909	0.00173535	0.000151327	2.86159e-05	-0.2577	-0.00721	-0.70398	-0.5661	-0.099	-0.94861	-1.06138	-1.06897							+	+
Ferredoxin	BC_2795	Q81CG9	down		down						down				down		down		2.84606e-12	5.84149e-11	0.75445	0.0681479	0.0013385	0.191106	7.34695e-05	3.79085e-06	-4.27104	-3.15185	-0.44328	-0.81579	-1.2807	0.367853	-1.69813	-2.72047	+	+			+		+	+
Putative murein endopeptidase	BC_1991	Q81EI5		up		up									down		down		1.45573e-07	1.36285e-09	0.999402	0.0221064	0.886349	0.617163	0.00171226	0.000409273	1.77923	2.73295	-0.10017	-0.83144	-0.06645	0.066785	-1.09749	-1.19129	+	+					+	+
Cell envelope-bound metalloprotease (Camelysin) (EC 3.4.24.-)	BC_1281	Q81GC6	down										down		down		down		3.1425e-07	9.61554e-11	0.00549466	0.335109	0.000216868	8.68279e-05	2.33853e-10	2.83146e-08	-0.9231	-1.31484	-0.65786	-0.20499	-0.75127	-1.02968	-2.0549	-1.47475		+				+	+	+
Uncharacterized protein	BC_1243	Q81GG0		up		up									down		down		3.07921e-08	2.58475e-10	0.154255	0.423681	0.0839345	0.691511	0.0090243	0.000988008	2.65625	3.80225	-0.80528	-0.39733	-0.64944	0.051664	-1.01417	-2.80505	+	+					+	+
IG hypothetical 16768	BC_0012	Q81JC9													down		down		0.0228416	0.0256835	0.999402	0.608207	0.0271267	0.541028	0.00601812	0.00221286	-1.51417	-1.17598	-0.31552	-0.79074	-2.18788	-0.81861	-2.60433	-2.83339							+	+
CHRD domain-containing protein	BC_5206	Q7BYB0													down				0.141467	0.0263435	0.999402	0.850396	0.524291	0.917773	0.00146055	0.527832	-0.81838	1.63818	-0.26462	-0.30929	-0.63734	0.008627	-2.16889	-0.38548							+
Hypothetical Cytosolic Protein	BC_0545	Q813Z4		up											down				0.0125341	0.00324253	0.999402	0.438031	0.897853	0.617421	0.00315653	0.666158	-0.60353	1.09978	-0.13769	-0.36116	-0.06617	0.082436	-1.10272	0.030054		+					+
6-phospho-beta-glucosidase (EC 3.2.1.86)	BC_5209	Q815F1				up									down				2.34355e-13	0.54247	0.33934	0.0245993	1.50069e-05	0.0817561	1.83269e-11	0.00117423	1.7195	0.384952	-0.21914	-0.28534	-0.67514	0.084309	-1.66783	-0.226	+						+
ABC transporter substrate-binding protein	BC_4778	Q816P5													down				0.00295973	4.71519e-05	0.402406	0.0889235	4.95516e-05	0.127162	6.90943e-07	9.26432e-05	-0.39038	0.975149	-0.30915	-0.3464	-0.90105	-0.4148	-1.22952	-0.65682							+
Uncharacterized protein	BC_4635	Q817C2			down										down				0.00206166	0.247092	0.634053	0.660294	0.329056	0.542146	0.00192137	0.014846	-1.05935	0.70445	-0.62767	-0.30778	-0.51477	-0.46805	-1.51707	-0.92046	+						+
Uncharacterized protein	BC_3733	Q81A58		up							down				down				0.0210206	9.25227e-07	0.999402	0.623915	0.00779544	0.18273	0.00193916	0.00871912	0.731601	2.35563	-0.15884	-0.31189	-1.16862	-0.70911	-1.40304	-0.92181		+			+		+
Chloramphenicol acetyltransferase (EC 2.3.1.28)	BC_3545	Q81AL8				up									down				5.56345e-12	0.0131903	0.0178976	0.000655054	9.28576e-08	0.809937	4.36937e-14	1.86682e-07	1.29121	0.540805	-0.35006	-0.44412	-0.89261	-0.17148	-2.37766	-0.71257	+						+
CDP-glucose 4,6-dehydratase (EC 4.2.1.45)	BC_3517	Q81AP4		up											down				7.4209e-06	9.03214e-13	0.00707214	0.000870603	0.000214999	0.742324	1.17593e-09	0.000114139	0.558752	1.96641	-0.45115	-0.48943	-0.53626	-0.07543	-1.35482	-0.39121		+					+
CDP-4-keto-6-deoxy-glucose C3-methyltransfase (Methyltransferase) (EC 2.1.1.-)	BC_3360 BC3360	Q81B31													down				0.000169171	6.10501e-06	0.201246	0.0154109	0.468755	0.777756	5.11656e-08	0.0194046	0.445675	0.89335	-0.27394	-0.33821	-0.10744	-0.07981	-1.09901	-0.10886							+
CDP-glucose 4,6-dehydratase (EC 4.2.1.45)	BC_3359	Q81B32													down				0.144852	3.85039e-09	0.383574	0.0016552	0.124241	0.022676	2.82376e-07	3.63305e-05	-0.12309	-0.68754	-0.24482	-0.51522	-0.22586	0.202174	-1.04753	-0.54573							+
Glucose-1-phosphate cytidylyltransferase (EC 2.7.7.33)	BC_3358	Q81B33									down				down				0.00292261	0.0149285	0.510458	0.266784	0.000744844	0.748137	3.26231e-09	0.0248419	0.690885	0.854917	-0.46624	-0.41111	-1.0718	-0.00623	-2.73278	-0.45234					+		+
Methyltransferase (EC 2.1.1.-)	BC_3171	Q81BI6		up		up									down				1.56247e-11	1.71965e-06	0.973754	0.390175	0.109043	0.133097	1.21275e-05	0.0271893	1.92819	1.17916	-0.13045	-0.1875	-0.3024	0.147481	-1.01689	-0.19922	+	+					+
Putative hydrolase	BC_3133	Q81BM0		up		up							down		down				1.47704e-15	1.16359e-16	0.00145805	0.0265584	0.000101228	1.39334e-12	3.59281e-13	1.51792e-08	2.37245	3.1567	-0.47975	-0.26257	-0.52096	-2.03139	-2.0885	-0.94227	+	+				+	+
Catalase (EC 1.11.1.6)	BC_3008	Q81BY0		up		up									down				1.49946e-08	2.1785e-06	0.243882	0.0794214	0.0271212	0.0678608	2.66795e-08	0.0609562	1.24187	1.17747	-0.36563	-0.36497	-0.43181	0.212952	-1.55796	-0.14353	+	+					+
Glycosyltransferase involved in cell wall biogenesis (EC 2.4.-.-)	BC_3004	Q81BY4				up									down				1.56329e-08	9.10378e-08	0.567236	0.00324088	0.779867	0.145501	1.55592e-11	0.000150085	1.02269	-0.54462	-0.21827	-0.49476	-0.05564	0.095116	-2.09736	-0.48107	+						+
Fructose-bisphosphate aldolase (EC 4.1.2.13)	BC_2967	Q81C17													down				0.0508618	3.88021e-05	0.126811	0.221147	0.000528543	0.923178	4.58162e-09	0.000348481	0.268871	0.953306	-0.39616	-0.24625	-0.65581	-0.16103	-1.62217	-0.50074							+
Sugar transport ATP-binding protein	BC_2963	Q81C21		up		up									down				3.71049e-06	0.000203528	0.999402	0.589826	0.162087	0.617421	0.000845835	0.0199348	1.24966	1.19444	-0.1039	-0.21366	-0.41951	0.043501	-1.06118	-0.4545	+	+					+
DegV family protein	BC_2871	Q81CA4													down				0.786169	9.68475e-09	0.999402	0.104782	0.00391629	0.00597594	2.66795e-08	0.000794501	0.063914	-0.94005	-0.01226	-0.34947	-0.57381	0.426867	-1.58768	-0.50383							+
FenI	BC_2392	Q81DH4		up									down		down				0.66273	2.6789e-10	2.72701e-05	6.57947e-05	6.94019e-05	1.10112e-09	4.33884e-13	2.38354e-08	0.063834	1.35622	-0.73443	-0.59748	-0.57063	-1.41164	-2.09445	-0.93644		+				+	+
Uncharacterized protein	BC_2228	Q81DW8		up		up									down				1.95986e-07	1.09282e-07	0.580481	0.073069	0.515783	0.946549	3.49186e-06	0.497725	1.36448	1.71861	-0.34749	-0.51475	-0.18871	-0.16429	-1.44958	0.019059	+	+					+
Glycosyltransferase involved in cell wall biogenesis (EC 2.4.-.-)	BC_2227	Q81DW9													down				1.28049e-06	0.691333	0.510458	0.00372496	0.0664319	0.36371	5.47071e-11	0.00035829	0.718227	0.373723	-0.22888	-0.45731	-0.27478	0.016706	-1.84336	-0.38685							+
Spore coat protein H	BC_2031	Q81EE9		up											down				1.86501e-07	1.02433e-09	0.175311	0.0016552	0.00480649	0.974174	3.02093e-09	0.000203799	0.784323	1.4107	-0.2948	-0.4903	-0.40259	-0.12317	-1.36493	-0.3931		+					+
Cell surface protein	BC_1592	Q81FJ0													down				0.164437	0.177569	0.671	0.498901	0.103828	0.971393	0.00248939	0.0180668	-0.30839	0.655512	-0.44137	-0.32208	-0.57542	-0.10838	-1.12715	-0.60518							+
Putative GTPases (Dynamin-related)	BC_1572	Q81FL0				up									down				6.53687e-11	0.23613	0.548439	0.00450959	0.902793	0.592276	5.83994e-08	0.585811	1.21583	0.225756	-0.18433	-0.37411	-0.01601	-0.04812	-1.03317	0.127385	+						+
Spore coat-associated protein N	BC_1279	Q81GC8	down		down										down				5.36437e-10	1.51231e-08	0.198519	0.959883	0.2615	0.048791	2.02827e-06	2.72565e-05	-1.77761	-1.09597	-0.45788	0.01537	-0.27256	-0.5727	-1.36594	-0.99471	+	+					+
dTDP-4-dehydrorhamnose reductase (EC 1.1.1.133)	BC_1215	Q81GI4													down				0.260795	0.00063629	0.165823	0.0794214	0.0130095	0.843393	7.11013e-08	9.13901e-05	0.203616	-0.28003	-0.48588	-0.44906	-0.57614	-0.06741	-1.72212	-0.85549							+
Putative hydrolase	BC_1170	Q81GM3													down				1.9956e-06	0.000394144	0.973754	0.018108	0.0254016	0.482621	3.61482e-09	0.0249767	0.735737	0.777603	-0.11426	-0.39097	-0.36024	-0.0035	-1.48798	-0.142							+
Glycosyltransferase involved in cell wall biogenesis (EC 2.4.-.-)	BC_0486	Q81IA8													down				7.67304e-07	0.0153262	0.989349	0.00931861	0.000201409	0.136599	3.18314e-10	0.885536	-0.62125	0.096926	-0.06674	-0.35676	0.574135	0.066343	-1.49147	0.184691							+
Uncharacterized protein	BC_0391	Q81IJ5													down				0.167089	1.92595e-06	0.10305	0.000655054	0.040079	0.611428	1.06148e-08	0.00110664	0.228228	-0.61352	-0.49674	-0.84296	-0.44073	-0.26402	-1.81793	-0.53137							+
Uncharacterized protein	BC_0319	Q81IR0		up		up									down				8.95407e-10	1.50927e-08	0.225438	0.0849913	0.0468623	0.427156	2.13831e-07	0.0120667	1.35781	1.42322	-0.33699	-0.31898	-0.3445	0.021567	-1.23483	-0.2219	+	+					+
Uncharacterized protein	BC_0311	Q81IR4		up		up									down				1.90001e-10	1.20061e-09	0.10042	0.31969	0.00411817	0.809088	7.45421e-10	0.0982134	1.21296	1.37414	-0.32674	-0.14617	-0.40208	-0.08529	-1.45866	-0.01816	+	+					+
tRNA(Ile)-lysidine synthase (EC 6.3.4.19) (tRNA(Ile)-2-lysyl-cytidine synthase) (tRNA(Ile)-lysidine synthetase)	tilS BC_0070	Q81J84	down		down					up		up		up		up		up	2.78308e-08	0.00856722	0.015693	0.00296872	0.000298527	0.000124381	3.45515e-05	0.000626577	-3.87794	-1.10784	0.611127	2.04324	2.33572	2.65181	2.59984	2.3648	+	+		+	+	+	+	+
Glycine cleavage system H protein (Octanoyl/lipoyl carrier protein)	gcvH BC_4991	Q815Y3			down									up		up		up	0.000111735	0.0427892	0.680979	0.391757	0.116224	0.00900046	0.004893	0.00583403	-4.27129	-2.13159	1.53986	0.441594	1.89304	3.45657	3.5746	4.00865	+					+	+	+
ABC transporter ATP-binding protein	BC_2902	Q81C77														up		up	0.398779	0.799458	0.999402	0.98021	0.781199	0.883175	3.41818e-06	0.00487193	-0.29792	0.07783	-0.74517	-0.23158	-0.32201	-0.95793	7.01096	3.80093							+	+
Transcriptional regulator, GntR family	BC_1703	Q81F91														up		up	0.0457624	0.842212	0.902921	0.26922	0.0291756	0.0852143	0.000342159	0.00642918	-0.40211	0.374863	0.303567	0.52858	0.703836	0.386706	1.01969	1.05452							+	+
Uncharacterized protein	BC_0785	Q81HL9	down		down											up		up	3.45499e-15	6.11392e-14	0.982793	0.894625	0.000119158	0.626307	1.5105e-12	6.73702e-13	-3.10219	-2.2461	-0.10242	-0.00393	-0.74328	-0.02991	2.44622	3.30635	+	+					+	+
Spore germination protein GerD	BC_0169	Q81J09	down		down									up		up		up	9.37741e-13	1.86979e-13	0.973754	0.174258	0.703347	1.39334e-12	2.77291e-12	1.51792e-08	-1.88282	-1.82336	0.134802	-0.23052	-0.07195	2.27899	2.10405	1.71275	+	+				+	+	+
Hypothetical Cytosolic Protein	BC_0653	Q813Y7	down								down					up			0.0473867	3.21702e-14	0.794756	0.133414	4.73547e-10	0.0039784	9.57959e-08	0.36946	-0.20126	-2.23766	-0.17274	0.374287	-1.80388	-0.62595	1.02984	0.366533		+			+		+
Probable tautomerase BC_5378 (EC 5.3.2.-)	BC_5378	Q814P5	down		down									up		up			6.02365e-06	2.40458e-05	0.677781	0.674151	0.0694677	0.00190203	0.000363319	0.261798	-4.04964	-3.42275	1.09368	0.947334	1.98646	3.19564	3.54842	1.27528	+	+				+	+
Cytochrome d ubiquinol oxidase subunit I (EC 1.10.3.-)	BC_4792	Q816N3														up			0.887516	0.495513	0.999402	0.413025	0.815832	0.787981	0.000616729	0.106057	0.227512	-0.72539	-1.33636	-1.16186	0.4838	-0.02729	2.55289	-0.29469							+
ABC transporter ATP-binding protein	BC_4743	Q816S4														up			0.000208385	0.00126727	0.999402	0.657691	0.781199	0.883175	5.11656e-08	0.522146	-0.81783	-0.36497	-0.0139	-0.16628	-0.10687	-0.06867	1.95307	0.415446							+
ABC transporter permease protein	BC_4742	Q816S5		up	down											up			0.000587683	0.00977493	0.999402	0.589826	0.758713	0.781323	2.28317e-05	0.961255	-1.68784	1.53031	-0.28348	-0.29516	-0.27685	0.107321	2.85359	0.25456	+	+					+
Cell division protein ZapA (Z ring-associated protein ZapA)	zapA BC_4555	Q817J1												up		up			0.0173069	0.335835	0.677781	0.602017	0.253588	0.00232736	0.00265961	0.299893	1.76995	1.28941	-0.97837	-0.98009	-1.55831	3.54598	3.26506	-1.30834						+	+
Phosphate import ATP-binding protein PstB (EC 7.3.2.1) (ABC phosphate transporter) (Phosphate-transporting ATPase)	pstB BC_4266	Q818I7														up			2.75625e-07	8.34937e-10	0.982793	0.00400823	0.0328646	0.589204	0.00795878	0.0257514	-0.27891	0.555775	-0.11097	-0.2818	0.538712	1.47436	1.02139	1.53464							+
Protease HhoA (EC 3.4.21.-)	BC_3600	Q81AG8			down											up			0.00045891	0.0128781	0.361233	0.271427	0.251185	0.119203	0.0079417	0.033454	-3.862	-3.02934	2.24893	1.89156	1.4051	2.03715	3.38289	2.98393	+						+
Transcriptional regulator, GntR family	BC_2903	Q81C76														up			0.567172	0.140602	0.999402	0.675817	0.0545674	0.617421	1.77041e-06	0.160697	1.11319	0.719733	-0.66727	-0.91081	-0.04082	-0.8162	3.03019	-0.13127							+
3-hydroxybutyryl-CoA dehydratase (EC 4.2.1.55)	BC_2487	Q81D89		up		up										up			1.19318e-06	0.000107819	0.999402	0.578481	0.456904	0.328495	0.00338574	0.164484	2.55308	2.0652	0.151431	0.576952	0.488268	0.436754	1.45028	0.971895	+	+					+
ABC transporter ATP-binding protein	BC_2323	Q81DN4														up			0.889313	0.432452	0.999402	0.927834	0.574381	0.90384	0.00292318	0.996406	0.877518	0.426146	-0.46975	-0.52344	-0.79913	-1.07622	1.71497	-0.79793							+
Uncharacterized protein	BC_2025	Q81EF4	down		down											up			7.18975e-09	4.43988e-05	0.995696	0.267678	0.829525	0.898498	0.00304488	0.942297	-2.96937	-1.1334	0.367618	-0.14288	-0.11519	-0.15171	1.28229	0.324249	+	+					+
Copper resistance protein A	BC_1830	Q81EY1														up			0.686038	0.720548	0.973754	0.986199	0.814639	0.657822	0.000147906	0.780077	-0.22772	-0.808	0.205198	0.499296	0.212513	-0.34136	3.41866	0.531982							+
Small acid-soluble spore protein	BC_1311	Q81G97	down		down									up		up			7.0817e-06	0.00255979	0.989349	0.993431	0.555453	0.00211462	0.00558453	0.882572	-2.5992	-1.14227	0.356312	0.063001	-0.46672	1.98795	1.63896	0.082095	+	+				+	+
Anthranilate synthase component II (EC 4.1.3.27)	BC_1233	Q81GG9		up												up			0.542822	0.000169326	0.999402	0.841163	0.595356	0.531693	0.00636779	0.665548	0.19698	2.57592	0.323438	0.540833	0.653626	0.301885	1.9599	0.733829		+					+
Cystine transport ATP-binding protein	BC_0874	Q81HE0			down									up		up			5.52582e-09	0.00472104	0.772645	0.610501	0.871944	0.000799645	0.000331581	0.187655	-2.52436	-0.45096	0.438091	0.386137	0.113593	1.24743	1.28593	0.710965	+					+	+
Periplasmic component of efflux system	BC_0816	Q81HJ1		up	down											up			0.00391319	0.00366005	0.922827	0.509746	0.368257	0.851877	0.00671599	0.867972	-1.94678	2.08492	0.455918	0.469514	0.144847	0.418888	2.23066	0.024758	+	+					+
ABC transporter ATP-binding protein	BC_0815	Q81HJ2		up												up			3.5037e-05	2.85671e-13	0.919003	0.726455	0.522809	0.737249	1.55733e-10	0.000206383	0.576936	2.42509	0.153898	0.161309	0.134057	-0.06442	1.60041	0.869582		+					+
ABC transporter permease protein	BC_0814	Q81HJ3		up	down											up			4.72983e-05	0.00251524	0.989349	0.265259	0.67344	0.814727	6.50087e-08	0.0183655	-2.43845	1.91168	0.67315	0.972286	0.184749	-0.10399	4.92564	1.9141	+	+					+
Serine protease (EC 3.4.21.-)	BC_0789	Q81HL5										up				up			0.580483	0.836007	0.999402	0.915785	0.00112713	0.70396	0.00033793	0.153903	-1.01281	-0.47158	0.258686	0.320875	2.55422	0.320483	2.57869	1.39544					+		+
Uncharacterized protein	BC_1591	Q81FJ1			down		down		down								down		6.87302e-10	0.076659	0.000363897	5.53684e-05	0.724528	0.28172	0.00468134	5.28703e-06	-1.66967	0.064946	-1.03736	-1.13233	0.119921	-0.37708	-0.6912	-1.11285	+		+	+				+
Hypothetical Membrane Spanning Protein	BC_4346	Q812S6		up		up											down		1.62397e-05	2.39175e-06	0.999402	0.850396	0.940105	0.933104	0.276628	0.00061294	1.59523	2.38922	-0.10677	-0.29002	0.128213	-0.01814	-0.41979	-1.35275	+	+						+
Hypothetical Membrane Spanning Protein	BC_2374	Q813L4															down		0.452593	0.140303	0.92941	0.598996	0.388528	0.24154	0.753152	0.00894048	0.605521	1.81285	1.48219	1.56	1.62031	1.7949	0.633943	-4.32417								+
Hypothetical Membrane Spanning Protein	BC_1923	Q813Q1															down		0.106382	0.018197	0.982793	0.672796	0.239326	0.686631	0.878639	0.00465295	1.11259	1.97853	0.637056	-0.37007	-1.14982	0.361313	0.095055	-1.52292								+
Ribonuclease P protein component (RNase P protein) (RNaseP protein) (EC 3.1.26.5) (Protein C5)	rnpA BC_5489	Q814F3	down		down												down		5.89715e-08	1.12824e-06	0.989349	0.874625	0.719117	0.901193	0.517768	8.73944e-06	-2.38427	-1.60608	0.220812	0.218045	-0.20123	-0.05067	-0.38402	-2.23024	+	+						+
Oligosaccharide translocase (Flippase)	BC_5430	Q814K0		up		up											down		1.39823e-07	8.56453e-10	0.999402	0.990432	0.872999	0.742324	0.651202	0.000688435	2.75629	4.27871	-0.14464	0.073833	-0.13635	0.101585	-0.37727	-2.12179	+	+						+
Carbon starvation protein A	BC_5416	Q814L3															down		0.0561979	0.0178703	0.973754	0.623915	0.998058	0.844609	0.620868	0.00487193	-1.09766	1.7593	-0.59042	-0.66471	0.005028	0.102711	0.362346	-2.30676								+
Uncharacterized protein	BC_5150	Q815J7	down		down												down		1.08883e-07	3.62273e-07	0.999402	0.502138	0.991801	0.396008	0.6215	0.000171573	-2.36237	-1.84521	-0.17237	-0.40672	0.022362	0.274418	-0.33603	-1.66127	+	+						+
Putative NAD-dependent dehydrogenase	BC_5054	Q815S8	down		down												down		3.11643e-09	1.23926e-10	0.999402	0.917489	0.619447	0.133097	0.811945	0.000185097	-2.00488	-2.17623	0.120503	-0.03318	-0.17396	0.294217	-0.18577	-1.02364	+	+						+
Histidine kinase (EC 2.7.13.3)	BC_4848	Q816I3															down		0.105666	0.742784	0.973754	0.945383	0.764023	0.991806	0.913591	0.0066263	-1.55201	0.006667	-1.20059	0.381021	0.636252	-0.15763	0.109995	-3.16474								+
GAF domain-containing proteins	BC_4653	Q817A6	down														down		0.123768	0.00292569	0.999402	0.964292	0.815433	0.987433	0.979279	0.000140056	-0.76303	-1.72107	0.172803	0.175357	0.280975	-0.15938	-0.06651	-2.62395		+						+
RRF2 family protein	BC_4508	Q817N0															down		0.000165882	0.00343058	0.982793	0.833623	0.555099	0.991171	0.169039	3.13428e-13	0.612645	0.750876	0.136304	-0.03756	0.152641	-0.12872	-0.35179	-3.9333								+
Uncharacterized protein	BC_4406	Q817X0															down		0.839236	0.248521	0.999402	0.966554	0.77362	0.519545	0.862424	0.00862879	-0.07655	-0.22629	-0.04366	-0.04479	0.314866	-0.66201	0.061921	-2.41356								+
Cobalt-zinc-cadmium resistance protein czcD	BC_4404	Q817X1			down												down		4.08526e-05	0.019651	0.973754	0.589826	0.530907	0.533817	0.506008	0.00157588	-2.40795	-0.83354	-0.54536	-0.59548	-0.5274	-0.64343	-0.58788	-2.12851	+							+
Multidrug resistance protein B	BC_4000	Q819I0		up		up											down		1.44214e-05	0.000179624	0.999402	0.978438	0.809107	0.457683	0.72246	0.000311682	4.45557	3.78026	0.19926	-0.03906	0.486684	-1.06572	0.441939	-3.2931	+	+						+
Ferredoxin-dependent glutamate synthase (EC 1.4.7.1)	BC_3646	Q81AD1		up							down						down		0.000427107	1.42004e-06	0.772645	0.0695975	0.000412939	0.992379	0.0112053	7.34446e-05	0.812607	1.62483	-0.31568	-0.58953	-1.08446	-0.12827	-0.77764	-1.1381		+			+			+
Spore germination protein SC	BC_3576	Q81AJ0	down		down												down		3.71198e-07	5.16832e-06	0.999402	0.60624	0.333279	0.522662	0.201573	0.0037307	-4.04459	-2.76622	-0.47558	-0.49032	-0.72113	-0.42244	-0.74879	-1.76522	+	+						+
Agmatine deiminase (EC 3.5.3.12)	BC_3489	Q81AR8	down		down												down		1.45832e-06	4.29482e-08	0.999402	0.925249	0.36408	0.598365	0.477091	0.00679212	-3.10071	-3.68274	0.154259	0.245813	-0.70562	0.306588	-0.60503	-1.61932	+	+						+
XoxI	BC_3411	Q81AY6															down		0.961103	0.81057	0.0984355	0.917841	0.429781	0.654018	0.592292	0.00219356	0.053738	0.457242	-1.66779	-0.16647	-0.67745	0.279691	-0.53398	-2.19039								+
Probable transaldolase 2 (EC 2.2.1.2)	tal2 BC_3371	Q81B21	down		down									up			down		5.23726e-05	3.88471e-09	0.973754	0.13889	0.561737	0.000146638	0.0412191	0.000120624	-1.02143	-1.79443	0.231942	-0.53695	-0.21179	1.24907	0.487723	-1.17449	+	+				+		+
Protein ydhR	BC_3192	Q81BG7	down														down		0.0194268	0.00228097	0.999402	0.959261	0.931772	0.654107	0.979376	0.0010839	-1.12473	-1.25421	0.027344	0.197666	0.124648	-0.51486	-0.06997	-2.04459		+						+
Rubrerythrin domain-containing protein	BC_3081	Q81BR7															down		0.682127	0.237129	0.973754	0.959883	0.781199	0.565581	0.390737	0.00854997	0.222279	0.884572	-0.47564	-0.06245	-0.27019	0.327276	-0.68444	-1.58443								+
Permease	BC_3065	Q81BT1															down		0.961834	0.687962	0.0248022	0.692078	0.882073	0.809937	0.910999	0.000140056	-0.00672	0.081126	-2.90358	-0.59087	0.235734	-0.43084	0.037292	-4.12663								+
Integral membrane protein	BC_2946	Q81C37	down		down												down		3.0864e-07	1.88419e-08	0.999402	0.696229	0.677866	0.0618034	0.545615	2.00444e-05	-2.60289	-2.84971	0.188204	-0.31422	-0.27864	0.815751	0.231714	-2.92744	+	+						+
DUF1540 domain-containing protein	BC_2612	Q81CX7	down		down												down		1.36493e-05	1.95591e-06	0.999402	0.334714	0.367161	0.857661	0.178269	0.00543291	-2.22452	-2.291	0.017015	-0.77267	-0.59962	0.021896	-0.85578	-1.45908	+	+						+
DUF4183 domain-containing protein	BC_2375	Q81DJ0	down														down		0.913934	0.000675248	0.999402	0.636885	0.0808267	0.463022	0.731804	0.00493311	-0.02629	-1.43584	-0.00267	-0.49879	1.2199	-0.69008	0.175006	-1.70535		+						+
Metal-dependent hydrolase (EC 3.-.-.-)	BC_2339	Q81DM0		up		up											down		2.73594e-06	0.000215058	0.999402	0.66682	0.905109	0.00982271	0.00404712	0.000464055	1.67134	1.45791	0.10014	-0.23595	0.089081	0.855333	0.952743	-1.01148	+	+						+
Stomatin like protein	BC_2057	Q81EC5															down		2.01122e-05	0.091334	0.973754	0.174258	0.0121539	0.048791	0.979376	2.5022e-06	0.965038	0.629672	-0.17731	-0.40988	-0.64501	0.361479	-0.08875	-1.45871								+
Multidrug resistance ABC transporter ATP-binding and permease protein	BC_1955	Q81EL4															down		0.0488439	0.0888573	0.548439	0.345742	0.401277	0.401355	0.990895	0.00638486	0.990844	-0.4942	-1.03158	-0.91265	-0.66589	-0.78485	-0.08837	-1.77784								+
DNA polymerase, bacteriophage-type	BC_1529	Q81FP5	down		down												down		8.78295e-06	1.99997e-07	0.999402	0.252359	0.130939	0.91258	0.148232	0.00383449	-1.56928	-1.78607	0.081832	-1.23928	-0.62787	-0.20309	-0.65366	-1.12	+	+						+
Transcriptional regulator, MerR family	BC_1489	Q81FT0			down												down		0.0006371	0.00104557	0.973754	0.917841	0.726794	0.0135242	0.864486	0.000121487	-1.03883	-0.67672	0.295962	0.17641	0.210823	-1.12303	-0.19076	-1.88717	+							+
Uncharacterized protein	BC_1388	Q81G23	down		down												down		2.57286e-10	3.25511e-11	0.999402	0.131067	0.152198	0.437173	0.573752	0.00254305	-3.74261	-3.97354	-0.06636	-1.08149	-0.53313	0.260138	-1.07528	-1.20424	+	+						+
Immune inhibitor A (EC 3.4.24.-)	BC_1284	Q81GC3			down												down		7.20499e-19	3.9213e-09	0.00145805	0.914008	0.353445	8.49386e-06	2.0747e-05	2.52845e-09	-4.98356	-0.7037	-0.61095	0.008058	0.172291	-0.98891	-0.79887	-1.44291	+							+
Uncharacterized protein	BC_1245	Q81GF8															down		0.0710564	0.0105851	0.999402	0.875315	0.995758	0.0766176	0.248844	0.00179065	-1.18712	-1.45681	0.351973	-0.32098	-0.00256	1.55897	0.98011	-2.95173								+
Integral membrane protein	BC_1219	Q81GI0			down												down		0.000270932	0.515962	0.973754	0.418659	0.0193986	0.315086	0.0566758	0.00991784	-1.38672	0.113321	-0.32562	-0.54179	-1.16958	-0.65163	-0.9652	-1.03778	+							+
Uncharacterized protein	BC_1132	Q81GQ5	down		down												down		2.62396e-06	2.43751e-06	0.989349	0.693141	0.701867	0.563553	0.182639	0.000725107	-2.0929	-1.79372	0.250493	-0.29617	-0.24835	0.198282	-0.71785	-1.5811	+	+						+
Ferrous iron transport protein A	BC_0709	Q81HS3															down		0.00608313	0.0224094	0.999402	0.968463	0.943464	0.314787	0.789731	0.00417442	0.936021	1.0672	0.043924	0.006588	-0.05289	-0.61687	0.048923	-1.12422								+
Spore germination protein KA	BC_0635	Q81HZ1	down		down												down		1.9545e-09	1.18757e-09	0.999402	0.924014	0.486088	0.778383	0.754898	0.000812586	-2.89498	-2.6656	0.019929	-0.05858	0.345403	-0.28405	0.051601	-1.24509	+	+						+
Ca2+/citrate complex secondary transporter	BC_0562	Q81I57															down		0.551359	0.182559	0.999402	0.743967	0.0373418	0.825025	0.317449	0.00134063	0.244551	0.815135	0.181718	0.395115	1.14617	-0.29753	0.416785	-2.00812								+
PTS system, N-acetylglucosamine-specific IIBC component (EC 2.7.1.69)	BC_0482	Q81IB2															down		0.159797	0.00331561	0.652301	0.265259	0.986405	0.0273254	0.647907	6.30509e-05	-0.27388	-0.34255	-0.40262	-0.42758	0.02459	0.544285	0.058662	-1.28155								+
Methyltransferase (EC 2.1.1.-)	BC_0040	Q81JB1	down		down												down		3.01433e-06	0.000215868	0.926487	0.633728	0.31979	0.542744	0.340988	0.00487193	-2.11005	-1.14024	-0.44282	-0.35846	-0.55479	0.222955	-0.56697	-1.21286	+	+						+
DNA polymerase III, delta' subunit (EC 2.7.7.7)	BC_0037	Q81JB4	down		down						down						down		1.12012e-06	1.10245e-08	0.999402	0.919836	0.000931965	0.532518	0.985923	0.000570722	-2.77927	-3.95054	0.077532	-0.08503	-2.12589	0.308599	-0.08292	-2.07816	+	+			+			+
Uncharacterized protein	BC_4025	Q819F8																up	0.192792	0.0187353	0.999402	0.758309	0.970778	0.9518	0.00569814	0.00312153	-0.23071	-0.14783	0.043269	0.229963	0.036263	-0.16515	0.660955	1.08652								+
Carbamoyl-phosphate synthase small chain (EC 6.3.5.5) (Carbamoyl-phosphate synthetase glutamine chain)	carA BC_3887	Q819S2				up												up	2.32838e-14	3.43342e-05	0.973754	0.540284	0.0288286	0.210165	0.0568444	2.94074e-06	2.06274	0.7838	-0.08695	0.1848	0.30393	-0.295	0.128189	1.03682	+							+
Succinoglycan biosynthesis protein	BC_3120	Q81BN2	down		down													up	8.55412e-11	8.36627e-08	0.999402	0.364745	0.0333356	0.870785	0.0469367	0.00925504	-9.96981	-5.89324	-0.09333	0.89119	2.46548	0.138805	1.88667	1.72415	+	+						+
Isochorismate synthase (EC 5.4.4.2)	BC_2303	Q81DQ3				up												up	2.76156e-09	0.000538383	0.999402	0.830139	0.393276	0.643612	0.1738	0.00899944	2.02928	-0.29923	-0.17952	0.253605	0.406347	-0.36168	0.423267	1.26744	+							+
Adapter protein MecA 2	mecA2 BC_1490	Q81FS9																up	0.0971608	0.495513	0.999402	0.637244	0.0570259	0.127077	0.561436	0.006561	-0.12448	1.0561	-0.20362	0.169797	0.62975	0.04718	0.290368	1.67959								+
DUF2314 domain-containing protein	BC_1071	Q81GW3		up		up												up	9.61358e-06	2.74715e-09	0.999402	0.61119	0.0861229	0.550711	0.0663092	0.00940602	1.28942	2.60548	-0.01009	0.337945	0.577475	-0.35891	0.451162	1.04617	+	+						+
Type II restriction-modification system restriction subunit (EC 3.1.21.4)	BC_0940	Q81H81			down													up	0.00524391	0.0515487	0.5516	0.968463	0.030232	0.956125	0.817713	0.00962251	-1.60925	-1.28298	0.084773	-0.33913	1.87038	-0.707	0.2482	2.48835	+							+
Spore germination protein, gerA family	BC_0784	Q81HM0			down							up						up	3.86081e-07	0.163859	0.982793	0.348015	0.00014807	0.0502618	0.0357055	0.000315915	-3.52026	-0.38706	0.83073	0.86233	2.9918	1.08778	1.14284	3.01447	+				+			+
Spore germination protein, gerC family	BC_0783	Q81HM1	down		down							up						up	7.60181e-12	6.89881e-09	0.997057	0.30677	1.10731e-08	0.733736	0.579021	5.59968e-08	-3.48032	-1.86876	0.164355	-0.43058	3.0039	0.012775	-0.29986	3.05646	+	+			+			+
Putative septation protein SpoVG (Stage V sporulation protein G)	spoVG BC_0053	Q81J99		up														up	0.0121662	3.69796e-06	0.999402	0.704141	0.00309782	0.407113	0.00745397	0.00958644	0.603487	1.68501	0.057178	0.280714	0.997932	0.16163	0.711914	1.03801		+						+
Sec-independent protein translocase protein TatA	tatA BC_2197	Q81DZ9							down				down						0.566926	0.259916	0.989349	0.000150881	0.829525	0.000124381	0.46775	0.24945	-0.31457	-0.3278	-0.49622	-3.89636	-0.27979	-4.11376	-0.73462	-0.79204				+		+
Leucine dehydrogenase (LeuDH) (EC 1.4.1.9)	ldh BC_4162	P0A392																	3.71472e-08	2.92348e-10	0.999402	0.968479	0.992985	0.93978	0.0154627	0.159085	-0.76824	-0.76555	0.050222	0.042243	0.008292	-0.11409	0.204037	0.021915
Probable spore germination protein GerPB	gerPB BC_1144	P0A3T6																	0.747309	0.79902	0.999402	0.591014	0.829525	0.687009	0.123305	0.735524	-0.14302	0.46464	-0.22968	-0.44658	-0.24221	-0.50261	-1.17245	0.525028
Spore cortex-lytic enzyme (SCLE) (Germination-specific amidase)	sleB BC_2753	P0A3V0	down		down														3.2701e-11	3.37217e-12	0.999402	0.335109	0.156834	0.0408108	0.332553	0.00179065	-1.95543	-1.97965	0.090824	-0.23407	-0.30072	0.284425	-0.29734	-0.46627	+	+
Small, acid-soluble spore protein 1 (SASP)	sasP-1 BC_3091	P0A4F2	down																6.00121e-08	1.60359e-11	0.959332	0.793357	0.174651	0.034919	0.124815	2.72565e-05	-0.9596	-1.38629	0.151006	-0.04042	-0.23789	0.224778	-0.34683	-0.69711		+
Small, acid-soluble spore protein 2 (SASP)	sasP-2 BC_4646	P0A4F4	down																0.201978	1.51129e-05	0.989349	0.842604	0.413747	0.184315	0.618364	0.00351127	-0.29191	-1.0363	0.192209	-0.11119	-0.33129	0.351023	0.099731	-0.8819		+
Protein SspF	sspF BC_0049	P0A4F6	down		down														2.14777e-07	1.52289e-07	0.999402	0.968463	0.394877	0.791997	0.0583755	0.00115037	-1.40654	-1.12735	0.022301	0.025592	-0.25445	-0.03433	-0.58091	-0.73501	+	+
Stage 0 sporulation protein A	spo0A BC_4170	P0A4I3		up															2.12607e-08	2.67011e-11	0.999402	0.789183	0.0480935	0.751832	0.0555426	0.000603787	0.859724	1.6362	0.012139	0.130557	0.286176	-0.18861	0.141939	0.718836		+
tRNA(Met) cytidine acetate ligase (EC 6.3.4.-)	tmcAL BC_3925	P0C0A4		up		up													6.66725e-13	5.40932e-11	0.999402	0.988278	0.0735301	0.230377	0.22065	0.577624	1.22568	1.21526	0.008048	0.059312	0.189051	-0.24931	0.013336	0.27256	+	+
Formamidase (EC 3.5.1.49) (Formamide amidohydrolase)	amiF BC_3939	P59701	down			up													3.5077e-12	2.09584e-12	0.989349	0.602918	0.00411817	0.000207737	0.017059	0.96348	1.31336	-1.00263	-0.06416	0.15958	0.353318	-0.631	0.157313	0.218008	+	+
tRNA (guanine-N(7)-)-methyltransferase (EC 2.1.1.33) (tRNA (guanine(46)-N(7))-methyltransferase) (tRNA(m7G46)-methyltransferase)	trmB BC_4696	P59717			down														0.00552963	0.138925	0.973754	0.977934	0.460748	0.940274	0.713106	0.257229	-2.71226	-0.83969	-0.69954	-0.22846	0.159741	0.425841	0.153191	-0.67918	+
Ribosomal RNA large subunit methyltransferase H (EC 2.1.1.177) (23S rRNA (pseudouridine1915-N3)-methyltransferase) (23S rRNA m3Psi1915 methyltransferase) (rRNA (pseudouridine-N3-)-methyltransferase RlmH)	rlmH BC_5456	P59731	down		down														2.61537e-06	2.79863e-05	0.999402	0.864103	0.991801	0.896847	0.599609	0.667646	-3.53761	-3.06165	0.263752	0.993158	-0.1971	0.357388	0.413458	-0.10579	+	+
Triosephosphate isomerase (TIM) (TPI) (EC 5.3.1.1) (Triose-phosphate isomerase)	tpiA BC_5137	P60180	down		down														1.1326e-11	3.55756e-12	0.999402	0.657691	0.356566	0.0945586	0.729946	0.00365743	-1.39052	-1.20179	0.066326	-0.05252	-0.13496	0.093684	-0.04269	-0.20248	+	+
Cold shock-like protein CspC	cspC BC_5191	P62171																	7.11304e-05	7.99109e-05	0.854627	0.730682	0.84901	0.0335723	0.865261	0.0971753	-0.44923	-0.13783	-0.13637	-0.04121	0.056722	-0.43549	-0.06763	-0.02602
HTH-type transcriptional regulator GlnR	glnR BC_3706	P62174	down		down														0.00113528	0.00416599	0.989349	0.990432	0.838612	0.597352	0.396106	0.305362	-2.11513	-1.66204	0.391619	-0.08853	-0.04013	0.272036	0.502648	1.01316	+	+
30S ribosomal protein S13	rpsM BC_0156	P62175																	0.241589	0.225327	0.999402	0.509746	0.946656	0.672282	0.934316	0.936987	-0.86539	-0.59143	0.225091	-1.11115	-0.13919	0.453893	0.03065	0.334377
RNA polymerase sigma-35 factor	sigE BC_3904	P62178																	0.0136533	0.320066	0.999402	0.546594	0.984663	0.264127	0.461707	0.958968	0.473202	0.505195	0.074412	0.307422	-0.0027	-0.42563	0.090914	0.192482
RNA polymerase sigma-28 factor	sigK BC_4336	P62180																	0.0248856	0.0190116	0.999402	0.290663	0.993088	0.919208	0.156131	0.653038	-0.4197	0.801144	-0.07733	-0.36416	0.005189	-0.08521	-0.47792	0.360172
Spore germination protein BC	BC_3110	Q7BYC1																	0.0245176	0.0114123	0.906617	0.661836	0.882073	0.90384	0.533219	0.635212	-1.4906	-0.87388	0.139411	-0.12478	0.181363	-0.66559	-0.24738	-0.73027
Pyrroline-5-carboxylate reductase (P5C reductase) (P5CR) (EC 1.5.1.2) (PCA reductase)	proC BC_3109	Q7BYC2																	0.765547	0.650273	0.999402	0.686504	0.850159	0.731801	0.706247	0.493129	-0.21049	0.13995	-0.04608	0.153496	0.091731	0.391849	-0.37446	0.351344
Hemolysin BL lytic component L1	BC_3103	Q7BYC6		up															0.391743	1.95178e-05	0.999402	0.979048	0.0558854	0.510398	0.573752	0.0204499	0.288068	1.97699	-0.1654	0.086273	-0.86446	-0.4732	-0.37171	-0.80929		+
Histidine kinase (EC 2.7.13.3)	BC_3100	Q7BYC8																	0.699083	0.936563	0.999402	0.890861	0.0593594	0.691511	0.310626	0.144069	0.24936	0.252381	-0.03628	0.966213	3.01256	0.186442	1.51778	2.514
Chemotaxis protein CheA (EC 2.7.13.3)	BC_1628	Q7BYD5				up													3.43619e-10	0.211451	0.973754	0.387292	0.821953	0.463022	0.579021	0.333959	1.80243	0.145112	-0.14735	-0.22683	0.087988	-0.31339	0.031585	0.430919	+
Transposase	BC_0599 BC_1551 BC_2345 BC_2614	Q812G7																	0.963278	0.14553	0.999402	0.98088	0.871006	0.962663	0.912521	0.105048	0.072867	1.69883	-0.31397	0.141205	-0.36102	-0.24907	0.104006	-1.56164
Transposase	BC_1552 BC_2615 BC_5194	Q812H0;Q81I23;Q81DL6																	0.825486	0.809248	0.999402	0.927834	0.251185	0.617663	0.375622	0.967869	0.109272	0.421522	0.011494	-0.08359	-0.30732	-0.93755	-1.39213	-0.16125
50S ribosomal protein L11-2/L11-3	rplK2 BC_5075; rplK3 BC_5078	Q812H1																	0.0187985	1.51933e-07	0.999402	0.271427	0.386581	0.926987	0.440134	0.00432582	-0.28153	-0.65211	-0.0458	-0.22772	-0.17032	-0.16048	-0.24464	-0.32735
Hypothetical Cytosolic Protein	BC_5450	Q812H4																	0.00197549	1.57562e-07	0.999402	0.678941	0.71147	0.290421	0.189633	0.143594	-0.4596	-0.78013	0.013918	-0.09988	-0.09641	-0.36412	-0.36011	-0.09477
Hypothetical Membrane Spanning Protein	BC_5437	Q812H5																	0.459038	0.591435	0.999402	0.76918	0.781199	0.663133	0.913834	0.218635	-0.52508	0.731063	-0.10337	-1.00449	-0.4394	-0.71202	-0.25792	-1.18323
Lipase/Acylhydrolase with GDSL-like motif	BC_5401	Q812H8	down		down														3.74068e-05	3.36217e-09	0.999402	0.752091	0.584489	0.643109	0.592292	0.273856	-1.26856	-2.24508	0.097027	-0.17579	-0.24435	0.07835	0.116533	-0.20593	+	+
UPF0741 protein BC_5384	BC_5384	Q812I1	down		down														5.26552e-07	4.32135e-08	0.999402	0.657691	0.463628	0.439019	0.865261	0.22278	-4.02538	-4.47874	-0.40527	-0.00728	0.966939	0.186487	0.415459	-0.27081	+	+
dGTP triphosphohydrolase	BC_5379	Q812I2																	0.0134424	0.0296224	0.677781	0.993431	0.84476	0.0809618	0.188946	0.112714	0.269675	0.54288	-0.16618	0.056667	0.05559	-0.36883	0.072524	0.427411
Hypothetical Cytosolic Protein	BC_5376	Q812I3																	0.176141	1.99311e-10	0.999402	0.652042	0.986405	0.174933	0.753817	0.919239	-0.08274	-0.64949	-0.00672	0.147216	0.006208	-0.28998	-0.05546	0.226178
Peptide chain release factor 1 (RF-1)	prfA BC_5329	Q812I4	down		down														2.54411e-10	9.1728e-11	0.999402	0.709863	0.892271	0.0130896	0.0762692	0.111342	-1.63677	-1.43928	0.013145	-0.08415	0.05739	0.362161	0.230011	-0.10478	+	+
Hypothetical Exported Protein	BC_5260	Q812I6																	0.961834	0.0864038	0.999402	0.69078	0.581055	0.974188	0.94688	0.684649	0.002314	-0.43355	-0.25678	-0.34934	-0.43635	-0.17279	-0.16465	-0.10389
Hypothetical Membrane Spanning Protein	BC_5252	Q812I7		up		up													1.84091e-05	8.38061e-09	0.999402	0.968463	0.226127	0.578921	0.444316	0.237642	1.15068	2.31367	-0.07001	0.022718	-0.38931	0.067643	-0.33673	-0.15368	+	+
Hypothetical Membrane Associated Protein	BC_5244	Q812I8	down		down														1.11368e-08	8.49771e-06	0.926763	0.621828	0.326474	0.0119284	0.866032	0.921565	-7.41935	-4.48463	1.21823	1.0401	1.53722	2.72503	-0.35333	0.362067	+	+
Hypothetical Exported Protein	BC_5223	Q812J1			down														2.35827e-07	0.455231	0.999402	0.793357	0.329154	0.599567	0.222787	0.110173	-1.03291	0.227668	-0.03363	-0.0578	-0.2164	-0.00314	-0.33742	-0.11142	+
Ribosome hibernation promoting factor (HPF)	hpf BC_5190	Q812J2				up													9.49785e-11	2.15507e-12	0.999402	0.468852	0.030232	0.0158497	1.72877e-05	0.155815	1.04831	-0.99153	0.009274	0.184178	0.267569	-0.40746	0.441725	0.373888	+
Peptide chain release factor 2 (RF-2)	prfB BC_5188	Q812J3	down		down														6.90529e-13	2.77533e-13	0.999402	0.959883	0.0852852	0.599567	0.789731	0.0274635	-1.8103	-1.63626	-0.05551	0.0288	-0.2494	-0.22608	-0.14788	-0.10796	+	+
Hypothetical Membrane Spanning Protein	BC_5183	Q812J4				up													4.11474e-06	0.00191142	0.973754	0.637244	0.545374	0.63685	0.909234	0.36648	1.15542	0.961923	-0.20463	-0.16519	-0.18988	-0.28886	-0.14172	-0.04772	+
HPr kinase/phosphorylase (HPrK/P) (EC 2.7.11.-) (EC 2.7.4.-) (HPr(Ser) kinase/phosphorylase)	hprK BC_5164	Q812J6	down		down														6.09538e-11	2.53302e-10	0.999402	0.841035	0.829525	0.39974	0.912421	0.304374	-1.7579	-1.28178	0.00854	-0.03574	-0.05546	0.049075	-0.12887	0.003098	+	+
Gluconeogenesis factor	BC_5155	Q812J7																	0.425292	0.979553	0.999402	0.842604	0.657146	0.988078	0.183838	0.900577	0.287685	0.34047	0.026472	0.272968	0.292743	-0.11731	0.503697	0.288378
Probable cell division protein WhiA	whiA BC_5154	Q812J8	down		down														5.66149e-07	5.87607e-06	0.999402	0.860897	0.541277	0.188013	0.713876	0.76411	-4.90053	-3.77444	-0.61154	0.467342	-0.59701	1.09344	-0.53742	-0.17785	+	+
Hypothetical Membrane Associated Protein	BC_5151	Q812J9	down		down														5.98877e-11	5.97062e-11	0.999402	0.747661	0.56223	0.380145	0.14277	0.0010839	-2.11013	-1.79633	0.045692	-0.0918	-0.15653	0.092225	-0.42206	-0.60448	+	+
Hypothetical Cytosolic Protein	BC_5122	Q812K0				up													1.29687e-10	7.41158e-05	0.611012	0.390175	0.756909	0.846534	0.0747716	0.988607	2.59766	0.436703	-0.59852	-0.50778	0.210135	-0.25311	0.630984	0.21875	+
Hypothetical Cytosolic Protein	BC_5120	Q812K1				up													0.000204867	0.996336	0.999402	0.968463	0.597919	0.870785	0.188071	0.316298	1.60352	0.330084	-0.08017	0.000213	0.367505	-0.00378	0.564133	0.7635	+
Glyoxalase/Bleomycin resistance protein/Dioxygenase superfamily	BC_5092	Q812K2																	0.000771662	0.083997	0.999402	0.828694	0.383083	0.799674	0.0340703	0.129633	0.740194	0.002305	0.086657	0.191101	0.28441	-0.03633	0.445711	-0.20491
Hypothetical Cytosolic Protein	BC_5085	Q812K3		up		up													1.63643e-13	1.86441e-13	0.989349	0.637244	0.0480815	0.602376	0.0732732	0.0193957	1.74353	2.04799	0.079778	0.157061	0.264691	-0.21085	0.108622	0.498398	+	+
Endonuclease/Exonuclease/phosphatase family protein	BC_5066	Q812K4	down		down														0.0041941	0.00257065	0.999402	0.959883	0.278406	0.980645	0.650112	0.275963	-1.04281	-2.07354	-0.37799	-0.65988	0.062441	-0.10965	0.623793	0.008048	+	+
Hypothetical Membrane Spanning Protein	BC_5049	Q812K5																	0.266953	0.355783	0.999402	0.577227	0.758713	0.67857	0.862368	0.490302	0.857045	1.02604	-0.07993	-0.50186	-0.47855	0.424262	-0.35053	-1.14963
Non-specific DNA-binding protein Dps / Iron-binding ferritin-like antioxidant protein / Ferroxidase (EC 1.16.3.1)	BC_5044	Q812K6	down																0.00575916	4.05318e-12	0.999402	0.598996	0.999243	0.579779	0.581885	0.000203799	0.397271	-1.69282	0.05613	0.222509	0.011744	-0.25339	0.010079	0.986148		+
Hypothetical Cytosolic Protein	BC_5008	Q812K9	down																0.149129	0.0028709	0.999402	0.958172	0.999192	0.965352	0.493786	0.41292	-0.60151	-1.06987	-0.21186	0.185712	0.007935	-0.18386	0.349633	-0.34573		+
Hypothetical Cytosolic Protein	BC_4966	Q812L2																	0.16641	0.549175	0.935719	0.617084	0.753053	0.956803	0.459831	0.298728	-0.26403	0.457544	-0.25366	-0.20937	-0.12804	-0.1633	-0.32982	-0.11708
Hypothetical Cytosolic Protein	BC_4963	Q812L4																	0.248806	0.0711559	0.999402	0.971476	0.809107	0.65938	0.696356	0.213097	-0.55476	-1.00191	0.306351	0.315792	-0.10735	0.267007	0.692594	0.142049
Hypothetical Cytosolic Protein	BC_4961	Q812L5				up													2.8121e-09	0.000239341	0.999402	0.698125	0.303001	0.00184149	0.623391	0.011427	1.23032	0.829884	-0.06085	0.175554	0.209424	-0.69696	-0.19181	0.636558	+
Hypothetical Membrane Associated Protein	BC_4932	Q812L6																	0.00739184	0.298142	0.999402	0.930648	0.866684	0.67121	0.343848	0.308133	-0.95454	-0.02852	-0.1573	-0.07456	-0.13137	-0.39888	0.372013	-0.32108
Hypothetical Cytosolic Protein	BC_4931	Q812L7																	0.0858107	0.523402	0.999402	0.972294	0.990775	0.951442	0.926944	0.919049	-1.23651	-2.10753	0.477412	0.390103	-0.26144	0.257199	-0.33571	0.219035
Hypothetical Membrane Associated Protein	BC_4922	Q812L8																	0.21652	0.11964	0.999402	0.728593	0.899554	0.796416	0.753849	0.974161	-0.83139	-0.36406	-0.65542	-0.44724	-0.45089	-0.40151	-0.38813	-0.82152
Diadenylate cyclase (DAC) (EC 2.7.7.85) (Cyclic-di-AMP synthase) (c-di-AMP synthase)	dacB BC_4920	Q812L9	down		down														1.33908e-13	2.84984e-11	0.754376	0.906409	0.150099	0.347337	0.368461	0.233798	-2.09172	-1.12374	0.188299	0.005831	-0.22051	0.021171	-0.23556	0.026827	+	+
Hypothetical Cytosolic Protein	BC_4916	Q812M0	down		down														8.76658e-13	3.09311e-10	0.99836	0.685173	0.735772	0.0731075	0.0169055	0.00213821	-2.10407	-1.08733	0.089265	-0.07291	-0.07256	0.173993	-0.48644	-0.34544	+	+
Hypothetical Membrane Spanning Protein	BC_4912	Q812M1		up															0.000199807	5.67063e-05	0.497757	0.267291	0.0023856	0.939701	0.000197847	0.00366208	-0.66145	1.10596	-0.35931	-0.30201	-0.71895	-0.16378	-0.98818	-0.47853		+
4-Hydroxy-2-oxoglutarate aldolase (EC 4.1.3.16)	BC_4844	Q812M4	down			up													2.08896e-08	3.0964e-08	0.999402	0.726455	0.090805	0.962232	0.0779933	0.0740521	2.41873	-1.98461	-0.16479	-0.20737	-0.66114	-0.09697	-0.73533	-0.47273	+	+
Hypothetical Membrane Spanning Protein	BC_4796	Q812M6																	1.3926e-09	0.00810221	0.772861	0.31969	0.0199058	0.548038	0.00122149	0.00227697	-0.93086	0.084482	-0.13591	-0.12927	-0.29862	-0.22343	-0.50985	-0.19665
Hypothetical Membrane Spanning Protein	BC_4795	Q812M7		up															0.0293249	5.3183e-06	0.999402	0.971476	0.83947	0.781737	0.850875	0.588559	-0.84647	3.09104	0.093783	-0.23866	0.071673	-0.04095	-0.09434	0.145234		+
Hypothetical Cytosolic Protein	BC_4786	Q812M9	down		down														3.72019e-12	1.11859e-12	0.999402	0.567735	0.0448244	0.067667	0.296529	0.00348345	-1.88621	-1.75394	0.049795	-0.11209	-0.34479	0.178094	-0.2751	-0.30944	+	+
Hypothetical Cytosolic Protein	BC_4766	Q812N0																	0.835519	0.586235	0.999402	0.971476	0.874655	0.640369	0.685719	0.628396	-0.14082	-1.17509	0.465027	0.24442	0.356301	0.556416	0.457666	0.891667
Hypothetical Cytosolic Protein	BC_4712	Q812N5																	0.0535528	0.0237472	0.973754	0.747661	0.985713	0.567356	0.864962	0.595239	-1.77782	-2.32809	-1.33955	0.037405	0.13839	0.022149	-0.17911	-1.10139
UPF0354 protein BC_4690	BC_4690	Q812N6	down		down														4.90526e-10	5.89557e-11	0.999402	0.886838	0.620013	0.843297	0.111676	0.710499	-1.70921	-1.65872	0.02514	0.132261	0.150795	-0.0698	0.225907	0.110918	+	+
tRNA binding domain protein	BC_4689	Q812N7																	2.68892e-07	2.61598e-09	0.772645	0.990432	0.506692	0.00855469	0.284091	0.0109337	-0.81478	-0.82054	0.191484	0.060214	-0.11962	0.301636	0.070166	-0.20053
Hypothetical Cytosolic Protein	BC_4676	Q812N8																	0.56685	0.000483971	0.982793	0.752091	0.366048	0.11301	0.351591	0.824979	0.079346	-0.03409	-0.08137	-0.02823	-0.12763	-0.34171	-0.22366	0.249469
Hypothetical Membrane Spanning Protein	BC_4597	Q812P4		up															0.204214	0.00324253	0.322385	0.815677	0.541718	0.93188	0.986285	0.812764	0.641973	1.87937	-0.6334	-0.30907	-0.52178	-0.23529	-0.11795	0.430192		+
Translation initiation factor IF-3	infC BC_4575	Q812P6																	0.180344	0.774586	0.999402	0.860897	0.844366	0.560878	0.803323	0.766274	0.970948	0.125669	-0.11595	0.472772	0.342426	0.566067	0.218451	-0.18027
Hypothetical Cytosolic Protein	BC_4572	Q812P7																	0.00256222	0.177173	0.999402	0.80944	0.741918	0.983043	0.336413	0.445765	0.651756	0.589787	-0.04533	-0.09407	0.142486	-0.14443	0.163586	-0.02211
Pseudouridine synthase (EC 5.4.99.-)	BC_4551	Q812Q1																	0.177198	0.0065453	0.989349	0.457133	0.866684	0.9518	0.84275	0.527987	1.76009	0.481412	-0.73136	-0.92652	-0.77553	-1.55185	-1.29451	-0.81873
Heme-degrading monooxygenase (EC 1.14.14.18) (Heme oxygenase) (Iron-regulated surface determinant) (Iron-responsive surface determinant)	isdG BC_4542	Q812Q3																	0.274858	0.141181	0.999402	0.919836	0.581055	0.8635	0.617396	0.739411	-0.28716	-0.44492	-0.14566	-0.19529	-0.18683	-0.16332	-0.78881	-0.21379
Hypothetical Cytosolic Protein	BC_4519	Q812Q5																	0.00692135	0.656919	0.999402	0.675817	0.0537583	0.186724	0.0131304	0.0163749	-0.55543	0.422784	-0.04172	0.276443	0.596645	0.259355	0.588489	0.912583
Hypothetical Cytosolic Protein	BC_4485	Q812Q7		up		up													4.06626e-09	2.38859e-08	0.999402	0.600766	0.648362	0.729484	0.774761	0.0239778	1.38533	1.52725	-0.00183	-0.12345	-0.10808	-0.21956	-0.16804	-0.22607	+	+
Hypothetical Cytosolic Protein	BC_4484	Q812Q8																	7.75953e-05	4.8309e-06	0.999402	0.730143	0.583206	0.200818	0.851695	0.802976	0.399693	0.804952	-0.02124	-0.02147	-0.06774	-0.27962	-0.12747	0.247476
Trigger factor (TF) (EC 5.2.1.8) (PPIase)	tig BC_4480	Q812Q9	down		down														2.33155e-13	8.8147e-15	0.989349	0.842604	0.976987	0.401355	0.862998	0.0864234	-1.65537	-1.82681	0.082469	-0.00293	0.002566	-0.01591	-0.07106	-0.00174	+	+
Hypothetical Cytosolic Protein	BC_4426	Q812R1	down		down														7.99265e-09	7.12545e-11	0.989349	0.850396	0.84901	0.638515	0.994093	0.862052	-1.94727	-2.36645	0.1897	0.184314	0.105013	-0.30491	-0.09706	0.278344	+	+
SpoVID-dependent spore coat assembly factor SafA	BC_4420	Q812R2	down		down														4.07703e-10	4.10516e-12	0.973754	0.417019	0.0830074	0.542146	0.00575239	0.0208152	-1.34641	-1.53799	-0.11255	-0.15466	-0.29279	-0.01051	-0.54848	-0.17728	+	+
Hypothetical Membrane Associated Protein	BC_4408	Q812R4	down																0.0106141	4.21547e-06	0.989349	0.959883	0.364935	0.141638	0.0630299	0.0455334	-1.96967	-4.64239	-0.64026	-0.14968	-1.11301	-1.85437	-1.92307	-1.78832		+
Multifunctional fusion protein [Includes: Protein translocase subunit SecD; Protein-export membrane protein SecF]	secF secD BC_4405	Q812R5			down														1.82496e-12	1.51738e-07	0.999402	0.485773	0.0932685	0.700619	0.0770606	0.204594	-1.49417	-0.3661	-0.00403	-0.08812	-0.21339	-0.06913	-0.31446	0.042295	+
tRNA-specific 2-thiouridylase MnmA (EC 2.8.1.13)	mnmA trmU BC_4391	Q812R6																	0.0139621	5.41102e-10	0.973754	0.606701	0.0830074	0.392992	0.613598	0.164048	-0.19356	-0.64861	-0.08498	-0.0562	-0.21101	-0.25037	-0.03004	0.036948
Hypothetical Membrane Spanning Protein	BC_4385	Q812R7	down		down														1.44143e-10	1.09827e-09	0.580481	0.446202	0.341729	0.647706	0.439156	0.220962	-3.58983	-2.12741	0.325606	0.220956	0.3373	0.462412	0.021208	0.579715	+	+
UPF0297 protein BC_4382	BC_4382	Q812R8	down																0.00400844	1.5142e-05	0.999402	0.993431	0.686483	0.639461	0.63335	0.278944	-0.73373	-1.01572	-0.11125	0.048735	0.208656	-0.33823	0.089652	-0.18728		+
Putative pre-16S rRNA nuclease (EC 3.1.-.-)	BC_4381	Q812R9																	0.0343093	0.397288	0.999402	0.966554	0.85459	0.94412	0.687017	0.645919	-0.58324	0.09291	-0.02487	-0.00418	-0.1135	-0.07937	-0.29082	0.43341
UPF0473 protein BC_4380	BC_4380	Q812S0	down		down														5.43763e-11	1.41003e-09	0.999402	0.993305	0.993088	0.647594	0.704185	0.728955	-2.40898	-1.61111	0.082675	0.060647	0.016127	0.015143	-0.21798	0.096022	+	+
5'-methylthioadenosine/S-adenosylhomocysteine nucleosidase (MTA/SAH nucleosidase) (MTAN) (EC 3.2.2.9) (5'-deoxyadenosine nucleosidase) (DOA nucleosidase) (dAdo nucleosidase) (5'-methylthioadenosine nucleosidase) (MTA nucleosidase) (S-adenosylhomocysteine nucleosidase) (AdoHcy nucleosidase) (SAH nucleosidase) (SRH nucleosidase)	mtnN BC_4368	Q812S1	down																9.42752e-08	7.36764e-13	0.999402	0.38865	0.292407	0.845949	0.830362	0.237606	-0.61032	-1.09199	0.006103	-0.09235	-0.12401	-0.16383	-0.06824	0.073109		+
Hypothetical Cytosolic Protein	BC_4360	Q812S3																	0.855535	0.71916	0.999402	0.567735	0.0830074	0.456369	0.5179	0.0128583	0.176809	0.724472	-0.07369	0.719889	2.08338	0.847947	0.686916	3.07085
Hypothetical Exported Protein	BC_4350	Q812S5	down		down														7.6807e-10	3.06283e-13	0.999402	0.577227	0.165763	0.393525	0.000639329	0.00164907	-1.1644	-1.70785	0.055405	-0.09228	-0.21649	0.013021	-0.62672	-0.2984	+	+
Hypothetical Cytosolic Protein	BC_4338	Q812S7																	0.869735	0.560497	0.982793	0.120014	0.0727767	0.606754	0.433248	0.00740298	0.011357	0.381382	0.090062	0.301203	0.240231	-0.20943	-0.00107	0.542427
Hypothetical Cytosolic Protein	BC_4305	Q812S9			down														0.000786643	0.0222885	0.989349	0.781556	0.380794	0.550711	0.180291	0.565996	-1.54417	-0.6253	-0.24774	-0.52477	-0.7641	-0.57297	-0.68389	-0.13963	+
Hypothetical Cytosolic Protein	BC_4304	Q812T0	down		down														0.00011669	9.01996e-08	0.999402	0.98088	0.899554	0.82515	0.884491	0.947012	-2.51457	-4.14731	0.15725	0.004576	-0.16132	0.119748	-0.25312	0.286713	+	+
Endoribonuclease YbeY (EC 3.1.-.-)	ybeY BC_4300	Q812T1	down		down														4.8867e-09	1.38103e-10	0.999402	0.457133	0.996645	0.157133	0.573752	0.619556	-1.72875	-1.8869	-0.02533	0.350702	0.008284	0.229135	0.057122	0.36001	+	+
Putative pyruvate, phosphate dikinase regulatory protein (PPDK regulatory protein) (EC 2.7.11.32) (EC 2.7.4.27)	BC_4293	Q812T2																	4.00146e-08	0.336419	0.999402	0.612653	0.902378	0.461999	0.650435	0.751422	0.803356	0.244695	-0.02839	0.170076	0.038838	-0.0224	-0.03273	0.157818
Hypothetical Cytosolic Protein	BC_4287	Q812T3	down		down														1.21568e-14	3.92273e-14	0.973754	0.926888	0.324285	0.428395	0.377752	0.305362	-1.79326	-1.36741	0.095645	0.025201	-0.11306	-0.03541	-0.1965	0.093821	+	+
Hypothetical Membrane Spanning Protein	BC_4280	Q812T4			down														1.63326e-05	0.177486	0.989349	0.827656	0.686483	0.643612	0.579575	0.0206311	-1.83843	-0.12925	-0.29833	0.301747	-0.2638	0.149277	0.198871	-0.9255	+
Hypothetical Cytosolic Protein	BC_4261	Q812T5	down		down														2.87711e-07	4.18496e-05	0.665416	0.927834	0.918408	0.119033	0.183622	0.315018	-3.0088	-3.22212	-0.03155	-0.61418	-0.15001	0.791438	0.662567	-0.02941	+	+
Hypothetical Cytosolic Protein	BC_4257	Q812T7		up															0.000305505	2.38816e-05	0.999402	0.882929	0.91621	0.925222	0.570948	0.503892	0.684853	1.16752	-0.01609	-0.03011	-0.03275	-0.16814	-0.24093	0.038391		+
UDP-N-acetylglucosamine--N-acetylmuramyl-(pentapeptide) pyrophosphoryl-undecaprenol N-acetylglucosamine transferase 2 (EC 2.4.1.227) (Undecaprenyl-PP-MurNAc-pentapeptide-UDPGlcNAc GlcNAc transferase 2)	murG2 BC_4249	Q812T8		up															0.0904684	1.58328e-11	0.999402	0.485773	0.849272	0.979239	0.000542019	0.00931056	-0.09403	1.35815	0.023049	-0.05741	-0.02074	-0.12689	-0.45693	-0.05529		+
Hypothetical Membrane Spanning Protein	BC_4202	Q812T9																	0.0823317	0.342849	0.999402	0.485773	0.892271	0.0833972	0.535967	0.988107	1.00008	0.861264	-0.01501	-1.26853	-0.17576	-1.37901	-0.63008	0.193009
Hypothetical Membrane Spanning Protein	BC_4201	Q812U0			down														0.000314845	0.64531	0.989349	0.967007	0.650287	0.811727	0.895626	0.153363	-1.72343	0.136647	-0.29742	-0.02127	-0.35763	0.070578	0.00783	-0.73027	+
Elongation factor P (EF-P)	efp BC_4197	Q812U1																	0.434949	0.0955716	0.999402	0.966554	0.882939	0.887979	0.799795	0.94288	-0.3367	-0.4447	-0.14281	0.147207	-0.15406	-0.27906	-0.3119	0.278563
Hypothetical Cytosolic Protein	BC_4182	Q812U2																	0.000240046	0.810816	0.999402	0.882929	0.515738	0.210186	0.174083	0.764068	0.862471	0.379756	-0.06227	0.160259	0.236477	-0.4934	0.268589	0.320674
Hypothetical Membrane Associated Protein	BC_4154	Q812U3			down														0.00370171	0.122615	0.999402	0.968479	0.829525	0.63685	0.934316	0.977605	-1.84302	-2.23835	-0.81263	-0.06675	-0.01347	-0.33999	-0.46409	-0.41515	+
Lipase/Acylhydrolase with GDSL-like motif	BC_4123	Q812U4																	1.53244e-08	0.359506	0.758344	0.00372496	0.000130813	0.280094	0.000822653	5.28703e-06	-0.7263	0.256823	-0.13211	-0.34886	-0.5035	-0.26663	-0.49657	-0.51195
Hypothetical Cytosolic Protein	BC_4107	Q812U5			down														0.00936006	0.0884944	0.973754	0.927834	0.31205	0.931774	0.713876	0.107132	-1.82846	-0.97298	0.260886	-0.28142	1.05094	1.06055	0.658188	1.72468	+
Segregation and condensation protein A	scpA BC_4058	Q812U6																	0.209541	0.392091	0.999402	0.831927	0.364393	0.950703	0.821448	0.792242	0.434968	0.440725	-0.38102	-0.08314	0.174043	0.270582	-0.90185	-0.91358
Hypothetical Membrane Spanning Protein	BC_4018	Q812U9																	0.193472	0.236191	0.989349	0.667649	0.958931	0.700719	0.846684	0.870786	-0.75227	-0.34152	0.273204	-0.18715	0.42484	-0.23134	-0.8227	0.123274
Hypothetical Cytosolic Protein	BC_4006	Q812V0				up													0.000147369	0.0428532	0.973754	0.502138	0.83947	0.489207	0.648083	0.972758	1.05794	0.807638	0.260426	0.412448	0.121066	-0.39827	0.071981	0.194647	+
Hypothetical Exported Protein	BC_3996	Q812V1	down		down														1.94565e-05	5.46773e-08	0.973754	0.948014	0.741345	0.958868	0.918272	0.322539	-2.59846	-4.12746	-0.49737	0.216651	0.348073	-0.06245	0.000551	0.019403	+	+
Hypothetical Cytosolic Protein	BC_3995	Q812V2		up															0.535037	0.00207379	0.973754	0.968463	0.456904	0.82515	0.209707	0.192728	0.892328	1.99987	-0.02667	-0.42495	0.08341	-1.02705	0.208893	0.602967		+
Hypothetical Cytosolic Protein	BC_3986	Q812V3	down																0.0490168	5.33023e-08	0.999402	0.885573	0.378849	0.0335723	0.300259	0.0437623	-0.34514	-1.22141	-0.01079	-0.04153	-0.2591	0.434485	0.173179	-0.3241		+
Hypothetical Cytosolic Protein	BC_3985	Q812V4																	0.0701097	0.668336	0.758344	0.98088	0.781199	0.479267	0.307911	0.500891	-1.22189	-1.35331	0.949747	0.653776	0.511676	-0.06887	0.452842	-0.02744
Hypothetical Cytosolic Protein	BC_3938	Q812V5																	0.00329164	0.472308	0.973754	0.883166	0.829525	0.869091	0.946669	0.0329436	0.642686	0.471675	0.204277	-0.04858	-0.08568	-0.20208	-0.12847	-0.38124
Hypothetical Exported Protein	BC_3937	Q812V6	down		down														1.2692e-06	1.81491e-07	0.973754	0.578844	0.504032	0.902683	0.803489	0.00458636	-1.58606	-1.51781	-0.27773	-0.27905	-0.27245	-0.19895	-0.20827	-0.8074	+	+
Hypothetical Cytosolic Protein	BC_3935	Q812V8																	0.0551817	0.011718	0.999402	0.903028	0.976828	0.953784	0.910999	0.944907	0.815306	1.43147	-0.36445	0.492389	-0.01034	0.978499	0.364191	0.533295
UPF0298 protein BC_3932	BC_3932	Q812V9																	0.0451825	0.26137	0.999402	0.542106	0.744297	0.988761	0.788635	0.719146	-0.58606	-0.27003	-0.68905	0.099548	-0.55832	-0.60316	-0.18793	-0.25497
Hypothetical Membrane Spanning Protein	BC_3928	Q812W0			down														0.000171359	0.334509	0.973754	0.833623	0.51142	0.565304	0.734552	0.48645	-1.3652	0.026578	-0.32353	-1.11049	-0.35522	0.177595	0.086627	-0.14549	+
Hypothetical Cytosolic Protein	BC_3924	Q812W1	down		down														4.66695e-09	2.71787e-09	0.999402	0.908426	0.874655	0.923178	0.729946	0.153234	-2.36242	-2.12712	0.039513	0.166876	0.104156	-0.07609	0.043903	-0.2878	+	+
Putative cysteine ligase BshC (EC 6.-.-.-)	bshC BC_3919	Q812W2																	1.12646e-06	8.69758e-09	0.999402	0.692078	0.849272	0.877626	0.866976	0.373467	-0.56316	-0.49561	-0.01679	-0.03661	-0.0284	-0.10245	-0.0721	0.090521
Serine-type D-Ala-D-Ala carboxypeptidase (EC 3.4.16.4)	BC_3916	Q812W3	down																0.19434	2.66683e-12	0.979279	0.35239	0.303001	0.659097	0.739946	0.257229	-0.14038	-1.78181	-0.11711	-0.19922	-0.2065	-0.23383	-0.17413	-0.00566		+
Serine-type D-Ala-D-Ala carboxypeptidase (EC 3.4.16.4)	BC_3915	Q812W4	down		down														3.40795e-10	1.79556e-15	0.999402	0.779656	0.0719448	0.732945	0.00510728	0.00254305	-1.05938	-2.24262	-0.02358	-0.02187	-0.23597	-0.07417	-0.4574	-0.20494	+	+
UDP-N-acetylglucosamine--N-acetylmuramyl-(pentapeptide) pyrophosphoryl-undecaprenol N-acetylglucosamine transferase 1 (EC 2.4.1.227) (Undecaprenyl-PP-MurNAc-pentapeptide-UDPGlcNAc GlcNAc transferase 1)	murG1 BC_3910	Q812W5	down		down														3.37775e-11	9.35585e-13	0.973754	0.769793	0.756909	0.00703591	0.992797	0.99718	-1.12128	-1.13912	0.090783	0.126381	0.065585	0.197058	-0.09829	0.209982	+	+
Purine nucleoside phosphorylase	BC_3901	Q812W6		up															9.79222e-05	3.08122e-07	0.999402	0.892469	0.88903	0.701304	0.0341997	0.353326	0.74125	1.46835	0.044316	0.1328	-0.04144	-0.02447	0.342791	0.429768		+
Pyridoxal phosphate homeostasis protein (PLP homeostasis protein)	BC_3900	Q812W7	down		down														1.06468e-08	1.16255e-11	0.999402	0.917841	0.696086	0.762604	0.119203	0.743728	-1.23311	-1.65537	0.039083	0.112519	0.116383	-0.21022	0.184856	0.290673	+	+
Cell division protein SepF	sepF BC_3899	Q812W8		up															0.304811	3.92562e-05	0.999402	0.612653	0.553192	0.940274	0.727779	0.792825	0.285082	1.61167	-0.08474	-0.65668	0.282518	-0.18162	0.054735	0.335699		+
Rqc2 homolog RqcH (RqcH)	rqcH BC_3873	Q812X1																	0.0242326	1.96531e-08	0.982793	0.884829	0.943897	0.671042	0.601683	0.857564	-0.21071	-0.58328	-0.09063	0.00114	-0.00961	-0.05361	-0.18469	0.175314
tRNA (guanine-N(1)-)-methyltransferase (EC 2.1.1.228) (M1G-methyltransferase) (tRNA [GM37] methyltransferase)	trmD BC_3839	Q812X2			down														4.43367e-07	7.15102e-05	0.999402	0.818024	0.805953	0.962574	0.888804	0.206755	-1.4715	-0.65893	0.143492	0.208832	-0.10435	-0.15954	-0.04378	-0.17552	+
Elongation factor Ts (EF-Ts)	tsf BC_3824	Q812X3	down																4.50764e-07	1.66549e-10	0.999402	0.681129	0.78158	0.516528	0.96308	0.262544	-0.94363	-1.3314	0.071417	-0.08945	-0.0692	0.015097	-0.11329	-0.01304		+
Ribosome-recycling factor (RRF) (Ribosome-releasing factor)	frr BC_3822	Q812X4	down		down														7.5156e-06	3.14804e-11	0.989349	0.959883	0.926627	0.560154	0.866976	0.20234	-1.04232	-2.21454	0.151177	0.006162	-0.03613	0.050367	-0.04169	-0.1356	+	+
Ribosome maturation factor RimP	rimP BC_3815	Q812X5	down		down														0.00485647	0.00444889	0.999402	0.438031	0.618434	0.946731	0.463583	0.910421	-2.4064	-2.13269	-0.08074	-0.86208	-0.74727	0.014959	-0.98108	0.034926	+	+
Hypothetical Cytosolic Protein	BC_3813	Q812X6	down		down														2.19693e-05	9.23514e-05	0.973754	0.728593	0.561725	0.0492672	0.121605	0.614215	-2.24841	-1.66894	0.496091	0.47157	0.460597	1.06905	0.804717	0.578887	+	+
Translation initiation factor IF-2	infB BC_3811	Q812X7																	1.7008e-08	1.54844e-09	0.999402	0.637244	0.976828	0.673635	0.804732	0.0670838	-0.79974	-0.63274	0.008481	-0.05357	0.020589	-0.06335	-0.05929	-0.02664
Hypothetical Cytosolic Protein	BC_3810	Q812X8																	0.0265081	0.0854741	0.973754	0.408488	0.205851	0.714584	0.489739	0.053017	-0.48833	0.722773	0.268225	0.465609	0.460644	0.019371	0.135836	0.834136
tRNA pseudouridine synthase B (EC 5.4.99.25) (tRNA pseudouridine(55) synthase) (Psi55 synthase) (tRNA pseudouridylate synthase) (tRNA-uridine isomerase)	truB BC_3808	Q812X9	down		down														1.16398e-10	5.37396e-10	0.999402	0.883166	0.993088	0.0105592	0.371208	0.0950681	-2.0268	-1.50903	0.072925	0.140479	0.006285	0.468124	0.108518	-0.17506	+	+
tRNA-2-methylthio-N(6)-dimethylallyladenosine synthase (EC 2.8.4.3) ((Dimethylallyl)adenosine tRNA methylthiotransferase MiaB) (tRNA-i(6)A37 methylthiotransferase)	miaB BC_3772	Q812Y0		up															2.26691e-05	2.90264e-08	0.999402	0.988278	0.266553	0.133024	0.292527	0.0498631	0.726456	1.48606	-0.03616	0.04639	0.249004	-0.41704	0.097321	0.580668		+
UDP-N-acetylglucosamine--N-acetylmuramyl-(pentapeptide) pyrophosphoryl-undecaprenol N-acetylglucosamine transferase 3 (EC 2.4.1.227) (Undecaprenyl-PP-MurNAc-pentapeptide-UDPGlcNAc GlcNAc transferase 3)	murG3 BC_3748	Q812Y1																	0.380914	0.641968	0.999402	0.387292	0.893836	0.958916	0.497667	0.91396	-0.51762	0.04167	-0.03647	-1.38559	0.217432	-0.04448	-0.73575	0.081953
Hypothetical Cytosolic Protein	BC_3732	Q812Y2			down														1.9372e-08	2.07893e-06	0.989349	0.966554	0.566335	0.0787479	0.838752	0.683128	-1.5305	-0.77415	-0.123	0.022455	-0.1675	-0.56613	-0.03345	0.087789	+
tRNA dimethylallyltransferase (EC 2.5.1.75) (Dimethylallyl diphosphate:tRNA dimethylallyltransferase) (DMAPP:tRNA dimethylallyltransferase) (DMATase) (Isopentenyl-diphosphate:tRNA isopentenyltransferase) (IPP transferase) (IPPT) (IPTase)	miaA BC_3714	Q812Y4	down		down														5.78955e-11	9.50798e-09	0.979279	0.961649	0.960931	0.142943	0.526587	0.534524	-2.52923	-1.46845	0.195276	0.100817	-0.01879	0.269272	0.0856	0.014272	+	+
Hypothetical Membrane Spanning Protein	BC_3712	Q812Y5			down														1.94366e-05	0.14409	0.989349	0.637244	0.898193	0.0335723	0.398385	0.628396	-1.89237	-0.19049	0.280839	-0.36921	0.124202	0.958714	0.340481	-0.08476	+
UPF0154 protein BC_3680	BC_3680	Q812Y8	down																0.549555	0.00869963	0.999402	0.743967	0.727318	0.661916	0.704185	0.815399	-0.82434	-3.6157	-0.27185	-1.22334	-1.21102	0.970043	0.817563	0.829574		+
Glyoxalase/Bleomycin resistance protein/Dioxygenase superfamily	BC_3640	Q812Z1																	0.0143723	1.58149e-07	0.999402	0.359091	4.07569e-05	0.647309	0.0568444	0.000342424	-0.29655	-0.64892	0.04224	0.303621	0.924598	-0.0291	0.226494	0.946161
Hypothetical Cytosolic Protein	BC_3636	Q812Z3																	0.252296	0.197513	0.999402	0.955561	0.792453	0.531693	0.461707	0.948627	-0.41428	-1.33982	-0.24275	0.269235	0.583698	-0.67318	0.980358	-0.83037
Hypothetical Cytosolic Protein	BC_3605	Q812Z5																	0.1047	0.148708	0.999402	0.861981	0.849272	0.783986	0.22788	0.450041	-0.89681	-0.48748	0.056284	-0.27951	0.268846	0.172663	-1.28223	-0.47232
Glycerol-3-phosphate acyltransferase 2 (Acyl-PO4 G3P acyltransferase 2) (Acyl-phosphate--glycerol-3-phosphate acyltransferase 2) (G3P acyltransferase 2) (GPAT 2) (EC 2.3.1.275) (Lysophosphatidic acid synthase 2) (LPA synthase 2)	plsY2 BC_3604	Q812Z6		up	down														0.00714281	0.000425204	0.999402	0.993305	0.648362	0.432795	0.0987963	0.141601	-1.19865	2.06332	0.188497	-0.12387	0.221925	0.414858	0.377886	0.613748	+	+
Hypothetical Membrane Spanning Protein	BC_3579	Q812Z7			down														1.22871e-05	0.768848	0.999402	0.588295	0.0601749	0.617421	0.011204	0.0534661	-1.06052	0.273527	0.065941	-0.20982	-0.53668	-0.30439	-0.7743	-0.326	+
Hypothetical Membrane Spanning Protein	BC_3578	Q812Z8		up															0.019162	1.0361e-16	0.00900305	0.000542689	0.755106	0.159552	0.00704248	0.0794991	0.191029	2.70198	-0.32059	-0.38018	-0.03394	0.006649	-0.35305	0.038413		+
Hypothetical Cytosolic Protein	BC_3571	Q812Z9			down														0.00908608	0.012487	0.999402	0.639584	0.704676	0.58527	0.620966	0.952714	-1.51642	-1.13498	-0.1209	0.107149	-0.77005	0.400819	0.346431	-0.33085	+
Hypothetical Cytosolic Protein	BC_3544	Q813A1																	0.735374	0.649712	0.772645	0.468852	0.383083	0.731801	0.657571	0.0884472	0.033534	0.389926	1.54614	0.300866	0.383207	-0.24823	-0.34694	1.08979
Hypothetical Glycosyltransferase	BC_3515	Q813A3																	0.00908995	7.84298e-08	0.999402	0.676896	0.846004	0.0014335	0.017059	0.00213821	0.234873	-0.28856	-0.01148	-0.02786	-0.02407	0.247159	-0.34551	-0.14376
Protein adenylyltransferase SelO (EC 2.7.7.-) (EC 2.7.7.n1)	selO BC_3499	Q813A5																	0.755445	0.341614	0.999402	0.960414	0.809107	0.600055	0.419642	0.857564	-0.00465	0.422262	0.062647	0.077945	0.062897	-0.0449	0.013243	0.243413
Hypothetical Cytosolic Protein	BC_3448	Q813A9																	0.900638	0.546001	0.999402	0.736546	0.784505	0.953402	0.633164	0.619556	-0.65377	0.400667	1.03844	1.45921	1.17278	0.741291	1.18071	1.54243
Hypothetical Cytosolic Protein	BC_3437	Q813B1	down		down														0.00248467	0.0025715	0.677781	0.31969	0.239326	0.0700315	0.311265	0.391928	-2.94569	-2.29372	1.2296	1.50137	1.74751	2.06037	0.835405	0.185781	+	+
Hypothetical Membrane Spanning Protein	BC_3342	Q813B7																	0.384696	0.346117	0.982793	0.978438	0.993088	0.550318	0.928893	0.615687	-0.77181	1.72338	0.921215	0.068307	-0.5312	0.891781	-0.09162	0.990749
Hypothetical Membrane Spanning Protein	BC_3338	Q813B8																	0.00551608	0.0152168	0.989349	0.703397	0.985713	0.991806	0.665738	0.547082	-0.95662	-1.37282	-0.46472	-0.43535	-1.81624	-0.99055	-1.06315	-0.12921
3-Oxoadipate enol-lactonase (EC 3.1.1.24)	BC_3312	Q813C0		up		up													1.2612e-08	9.32907e-10	0.848758	0.457133	0.576677	0.00904597	0.990871	0.711194	1.12838	1.63894	-0.16689	-0.1431	0.131889	-0.58642	-0.09657	0.289076	+	+
Hypothetical Cytosolic Protein	BC_3309	Q813C1	down		down														2.18109e-06	4.25204e-07	0.999402	0.978438	0.971138	0.962574	0.867217	0.874249	-3.16353	-3.11346	-0.23009	0.129206	0.194769	-0.09538	0.176126	0.482364	+	+
Hypothetical Membrane Spanning Protein	BC_3304	Q813C2																	0.530339	0.126051	0.999402	0.968479	0.474907	0.558685	0.95495	0.987241	-1.22387	-0.75147	0.167679	0.624821	0.331909	-0.18513	0.892257	1.09681
Hypothetical Cytosolic Protein	BC_3272	Q813D2		up		up													1.17141e-09	4.36865e-14	0.999402	0.255738	0.213431	0.756013	0.17095	0.0427438	1.31684	2.9599	-0.01327	0.330086	0.243345	-0.20269	0.123713	0.55195	+	+
Hypothetical Membrane Spanning Protein	BC_3270	Q813D3		up															0.0139079	0.000740843	0.999402	0.927834	0.882048	0.947155	0.425699	0.399902	1.20623	2.07952	0.114322	0.231766	0.18055	-0.04975	0.442265	0.814254		+
Hypothetical Cytosolic Protein	BC_3263	Q813D5			down														7.34086e-07	0.840445	0.999402	0.877092	0.761124	0.811727	0.10143	0.0877247	-1.08805	0.365032	0.106059	-0.03488	0.114813	-0.20935	0.257977	0.602831	+
Hypothetical Membrane Spanning Protein	BC_3229	Q813E0			down														2.48494e-10	0.0238963	0.973754	0.870868	0.985713	0.30352	0.102999	0.905996	-3.65873	-0.44889	-0.03945	0.08385	-0.36034	0.003666	0.25421	-0.25993	+
Hypothetical Exported Protein	BC_3203	Q813E4			down														0.00359114	0.16981	0.999402	0.906409	0.997859	0.650164	0.907125	0.153387	-2.23407	-0.6585	0.112305	0.004583	0.021579	0.450274	0.068655	-2.24101	+
Hypothetical Cytosolic Protein	BC_3195	Q813E6			down														1.84263e-06	0.0036888	0.999402	0.69078	0.894473	0.323316	0.893423	0.0301816	-1.95357	-0.62012	0.049271	-0.26655	-0.08901	0.332822	-0.17861	-0.73036	+
Hypothetical Membrane Spanning Protein	BC_3183	Q813E8																	0.271841	0.189969	0.999402	0.494435	0.953434	0.63685	0.75346	0.489151	-0.0575	0.546759	-0.06068	-0.15562	0.09656	0.358732	0.454443	-0.32349
NAD-dependent epimerase/dehydratase / Alpha/beta hydrolase	BC_3159	Q813E9																	3.8882e-06	6.81128e-05	0.999402	0.966554	0.495021	0.284573	0.815404	0.717071	0.623374	0.801104	0.073367	0.075617	0.127604	0.026618	-0.05798	0.274285
Pyrimidine Reductase	BC_3158	Q813F0		up															0.000586116	3.08416e-05	0.815738	0.731972	0.940105	0.314787	0.454547	0.72568	-0.84745	1.49108	0.361691	0.272027	0.059537	0.215947	0.14996	0.067216		+
Hypothetical Cytosolic Protein	BC_3144	Q813F1																	0.305231	0.164339	0.999402	0.387368	0.750916	0.551383	0.936589	0.302856	0.482102	0.372324	0.622558	-1.38338	-0.12826	-0.11916	0.213643	-0.55571
Hypothetical Membrane Spanning Protein	BC_3077	Q813F3	down																0.0251839	0.00251391	0.904655	0.527531	0.628176	0.35162	0.365918	0.120518	-2.0105	-1.53865	-0.10461	-0.51972	0.519187	-0.23798	0.344678	0.725204		+
Hypothetical Cytosolic Protein	BC_3049	Q813F5	down																0.897443	7.67206e-07	0.999402	0.967007	0.947388	0.677965	0.744583	0.667561	0.073712	-2.15107	-0.15617	0.119535	-0.05911	-0.39979	0.106321	0.477511		+
Hypothetical Membrane Spanning Protein	BC_3045	Q813F6																	0.0707424	0.110039	0.973754	0.585553	0.239326	0.509092	0.0815713	0.0950842	0.381945	0.018246	-0.19751	0.322603	0.378094	-0.3502	0.361929	0.679446
Hypothetical Cytosolic Protein	BC_3023	Q813F8	down		down														1.92633e-12	4.88139e-10	0.999402	0.606701	0.505865	0.845995	0.0235522	0.101663	-2.21712	-1.202	0.047965	-0.11692	-0.14452	-0.07906	-0.5084	-0.1035	+	+
Hypothetical Cytosolic Protein	BC_3021	Q813F9																	0.0316673	0.0795872	0.973754	0.883166	0.416384	0.540655	0.605619	0.673199	1.554	1.55248	-0.72045	0.4263	0.96379	-1.33895	0.475799	0.719946
Hypothetical Membrane Spanning Protein	BC_2999	Q813G2	down		down														5.10708e-08	2.82881e-07	0.999402	0.985725	0.827391	0.550205	0.866032	0.216789	-3.43646	-2.86543	-0.1596	0.025457	-0.19604	-0.55234	0.032122	-0.75894	+	+
Hypothetical Secreted Protein	BC_2998	Q813G3		up															0.0124165	0.000102047	0.982793	0.743967	0.424079	0.953402	0.665051	0.543691	-0.66172	1.55098	-0.23495	0.301327	0.368079	-0.17471	0.087191	-0.05432		+
Hypothetical Cytosolic Protein	BC_2934	Q813G6		up		up													8.96547e-11	3.55756e-12	0.999402	0.697793	0.372937	0.533817	0.109738	0.193083	1.85257	2.6078	0.027253	0.201061	0.218976	-0.28113	0.20834	0.479887	+	+
Hypothetical Membrane Spanning Protein	BC_2907	Q813G8	down		down														2.65669e-06	1.12337e-07	0.912875	0.842604	0.373287	0.742113	0.993699	0.169278	-6.5073	-6.17441	0.245699	0.185725	0.316519	0.34415	1.03815	-0.01868	+	+
Hypothetical Cytosolic Protein	BC_2887	Q813G9																	0.208325	0.174045	0.999402	0.959883	0.364708	0.599567	0.0617933	0.568811	-0.29045	0.674631	0.155097	-0.01154	-0.36937	0.100403	-0.73802	-0.03119
Hypothetical Cytosolic Protein	BC_2883	Q813H0		up	down														6.129e-07	4.1898e-10	0.973754	0.850396	0.0714292	0.490482	0.115305	0.0204499	-1.05359	2.112	-0.16517	0.151546	0.42661	0.043499	0.229271	0.719245	+	+
Hypothetical Cytosolic Protein	BC_2882	Q813H1		up															0.633337	0.00022597	0.99836	0.849128	0.831992	0.695148	0.842407	0.0223062	-0.29081	3.12787	0.449992	-0.49901	0.3317	0.332898	-0.34333	-2.39319		+
Hypothetical Cytosolic Protein	BC_2881	Q813H2		up															0.209157	2.50036e-07	0.999402	0.706191	0.809107	0.493853	0.451241	0.682981	0.928497	5.73757	0.094462	0.790589	0.402452	0.692265	0.708844	-0.30333		+
Putative Metal-dependent phosphohydrolase	BC_2829	Q813H4		up															0.541079	2.98743e-05	0.995696	0.728593	0.0781895	0.0186941	0.0182196	0.380372	-0.07578	1.18171	0.120881	0.214696	0.44601	0.423595	0.424546	-0.01212		+
Hypothetical Cytosolic Protein	BC_2824	Q813H5																	0.125566	0.603972	0.999402	0.747661	0.930228	0.883175	0.362006	0.993018	-0.64221	0.133662	-0.18392	0.193903	-0.1566	-0.34502	-0.27941	0.260698
Hypothetical Cytosolic Protein	BC_2818	Q813H6																	0.0167887	0.182554	0.921615	0.31969	0.866101	0.776511	0.495922	0.743728	0.69515	0.712859	-0.06469	0.19543	0.292078	-0.33341	-0.37237	0.282036
Hypothetical Cytosolic Protein	BC_2804	Q813H8																	0.895713	0.151393	0.527349	0.846461	0.892271	0.783918	0.861252	0.857564	0.859146	0.953278	-0.29778	0.363148	1.43575	0.85376	0.140703	0.019784
Hypothetical Cytosolic Protein	BC_2800	Q813H9																	0.323089	0.394553	0.848758	0.399417	0.564557	0.212808	0.390676	0.995918	-0.27482	-0.25632	0.490405	0.672211	0.333078	0.481601	0.299325	0.149971
Hypothetical Membrane Spanning Protein	BC_2752	Q813I5	down		down														1.47704e-15	2.40539e-16	0.815738	0.366399	0.00554989	0.00216818	0.0137373	4.58782e-07	-1.87111	-1.82539	0.112534	-0.07444	-0.26426	0.180522	-0.32324	-0.50233	+	+
Hypothetical Cytosolic Protein	BC_2747	Q813I6		up															0.00152517	9.296e-07	0.973754	0.676896	0.0852852	0.127077	0.00369478	0.231299	0.442122	1.14532	0.142534	0.184337	0.31832	0.129049	0.386882	0.421884		+
Putative metal-dependent hydrolase BC_2708 (EC 3.-.-.-)	BC_2708	Q813J0		up															0.150211	5.82886e-07	0.999402	0.942925	0.426665	0.9518	0.890872	0.385605	0.284606	1.59808	-0.08472	0.116456	0.253312	-0.16213	-0.05217	0.451826		+
Hypothetical Cytosolic Protein	BC_2705	Q813J1																	0.386605	0.00791248	0.999402	0.959883	0.0989662	0.09406	0.235394	0.712787	-0.12235	0.812194	-0.00782	0.006172	0.433635	-0.5408	0.18425	0.323382
Hypothetical Cytosolic Protein	BC_2698	Q813J2		up		up													9.45762e-15	1.98232e-09	0.919003	0.994544	0.218703	0.617421	0.000271002	0.471095	2.95207	1.57634	0.169212	0.056688	0.242519	-0.02672	0.549517	0.348377	+	+
Serine-type D-Ala-D-Ala carboxypeptidase (EC 3.4.16.4)	BC_2662	Q813J4	down																0.0294489	2.28513e-05	0.989349	0.957938	0.903458	0.94608	0.616646	0.933812	-0.87699	-1.62985	-0.32898	0.177654	0.324659	-0.20702	0.22716	0.278882		+
Hypothetical Cytosolic Protein	BC_2608	Q813J6																	8.32943e-06	2.96538e-08	0.999402	0.439399	0.754993	0.0127688	0.00897357	0.0076454	-0.71918	-0.79457	0.008345	-0.16566	-0.07431	0.335988	-0.56216	-0.29267
Phage Prohead Protease	BC_2587	Q813J9	down		down														0.0019584	3.42044e-06	0.999402	0.84608	0.806269	0.798845	0.354699	0.824071	-1.51797	-2.48231	0.075974	0.352366	0.261405	0.101006	-0.7075	0.403968	+	+
Hypothetical Cytosolic Protein	BC_2579	Q813K1																	0.381228	2.47218e-10	0.999402	0.78447	0.203928	0.0985154	0.02046	0.245854	0.111375	-0.84765	0.024148	0.135761	0.206557	-0.36287	0.207107	0.378832
Glyoxalase/Bleomycin resistance protein/Dioxygenase superfamily	BC_2520	Q813K4																	0.129941	0.222093	0.979279	0.550351	0.406965	0.381182	0.800536	0.018736	-0.7405	0.946719	-0.48565	-0.67293	-0.69012	-0.83735	-0.33007	-2.04426
5'-methylthioadenosine/S-adenosylhomocysteine nucleosidase (EC 3.2.2.9)	BC_2503	Q813K5																	0.798911	0.439174	0.999402	0.82595	0.707176	0.924057	0.366076	0.482755	-0.39534	0.351696	-0.34389	0.417487	0.249799	0.523409	0.46763	0.359285
Hypothetical Cytosolic Protein	BC_2482	Q813K6			down														1.93787e-08	0.000128961	0.999402	0.390175	0.401277	0.157778	0.38498	0.579751	-1.95847	-0.66341	0.042215	0.463998	0.319443	-0.5813	0.177941	0.416199	+
Lipase/Acylhydrolase with GDSL-like motif	BC_2449	Q813K9		up		up													1.52488e-11	4.68944e-08	0.999402	0.65131	0.0635968	0.293172	0.0167676	0.130639	2.00357	1.47089	0.07198	0.211212	0.387086	-0.34929	0.338107	0.505861	+	+
Hypothetical Cytosolic Protein	BC_2368	Q813L5																	0.840549	0.35711	0.989349	0.747661	0.834492	0.4434	0.520492	0.845883	0.017473	0.965039	-0.77935	0.484582	0.192295	0.257377	-0.21247	-0.77547
Pseudouridine synthase (EC 5.4.99.-)	BC_2321	Q813L9			down														1.07401e-13	7.88477e-11	0.92941	0.889244	0.595371	0.489207	0.817797	0.902686	-1.7961	-0.82018	0.123198	0.100064	-0.07567	-0.03047	-0.13693	0.231091	+
Hypothetical Cytosolic Protein	BC_2294	Q813M0																	0.028776	0.324993	0.999402	0.892469	0.964071	0.738519	0.246881	0.32252	-1.40766	-1.41487	-0.08223	-0.1297	-0.49674	0.322532	0.240606	0.19236
Hypothetical Cytosolic Protein	BC_2284	Q813M1																	0.848226	0.765804	0.547363	0.331158	0.324285	0.778245	0.279554	0.285116	-1.31768	-0.65323	0.807999	-0.56893	0.02975	1.04954	0.842926	0.783571
UPF0346 protein BC_2253	BC_2253	Q813M3																	0.0835331	0.867112	0.989349	0.829797	0.980493	0.956046	0.734135	0.860589	-0.49859	0.280602	-0.20668	-0.16058	0.0394	-0.17785	0.078566	0.109523
Hypothetical Cytosolic Protein	BC_2252	Q813M4																	0.00143339	0.00702249	0.999402	0.944048	0.26751	0.555005	0.895079	0.401142	0.410489	0.64494	-0.06382	0.092034	0.207608	-0.24297	-0.07156	0.353578
Hypothetical Cytosolic Protein	BC_2242	Q813M5																	2.05194e-08	2.98806e-10	0.999402	0.46931	0.387459	0.791997	0.0830139	0.000436074	-0.81177	-0.77745	0.04205	-0.09711	-0.1222	-0.08373	-0.31868	-0.31719
Glycine betaine transport system permease protein / Glycine betaine-binding protein	BC_2233	Q813M6																	0.241589	0.730168	0.999402	0.542023	0.383083	0.95594	0.269875	0.684701	-0.73715	0.101803	-0.11414	-0.58219	-0.97161	-0.2317	-0.48484	-0.33943
Hypothetical Cytosolic Protein	BC_2231	Q813M7		up		up													1.50003e-08	1.30392e-10	0.973754	0.747661	0.0291756	0.676603	0.00947208	0.329766	1.28421	2.05658	-0.14982	-0.07008	-0.43905	-0.23513	-0.5854	0.007698	+	+
PBS lyase HEAT-like repeat	BC_2155	Q813N0	down																8.73606e-08	1.84009e-11	0.989349	0.993793	0.809107	0.611428	0.17347	0.735524	-0.91125	-1.32904	0.113159	0.05677	0.073708	-0.0287	0.117039	0.139383		+
DNA segregation ATPase and related proteins (FtsK/SpoIIIE family)	BC_2081	Q813N4				up													0.00203126	0.0712134	0.999402	0.882929	0.3766	0.70538	0.986285	0.233102	1.11762	-0.2575	-0.07634	0.230164	0.485014	-0.35633	-0.11216	0.781453	+
Hypothetical Membrane Associated Protein	BC_2080	Q813N5			down														0.00283881	0.730719	0.999402	0.966554	0.318388	0.673635	0.338948	0.220711	-2.89683	0.620596	0.944425	0.877363	1.63852	0.693218	1.20667	1.96519	+
Hypothetical Membrane Spanning Protein	BC_2078	Q813N7	down																0.786756	0.000137534	0.999402	0.870309	0.701867	0.938185	0.784792	0.825948	-0.10415	-1.53589	-0.14711	0.318736	-1.03553	-0.59336	-0.14256	0.016514		+
Hypothetical Membrane Spanning Protein	BC_2067	Q813N8			down														0.00405864	0.0976608	0.989349	0.906417	0.758713	0.6964	0.50579	0.824669	-1.91242	-1.05708	-0.32761	0.17362	-0.12751	-0.08519	-1.06692	0.388007	+
Hypothetical Membrane Spanning Protein	BC_2037	Q813N9	down		down														6.5861e-06	1.58191e-06	0.999402	0.747661	0.967244	0.931652	0.45519	0.632258	-5.07038	-5.3525	-0.37775	0.845661	0.226487	-0.31698	0.496551	0.500445	+	+
Hypothetical Cytosolic Protein	BC_2028	Q813P1		up															1.94905e-07	6.74081e-07	0.999402	0.926045	0.872999	0.133305	0.107667	0.00110475	0.825035	1.05758	0.075963	0.096356	0.051909	0.091226	0.129051	0.737773		+
Non-specific DNA-binding protein Dps / Iron-binding ferritin-like antioxidant protein / Ferroxidase (EC 1.16.3.1)	BC_2011	Q813P2	down																0.0920404	1.09857e-06	0.999402	0.692078	0.897853	0.982797	0.111141	0.641581	-0.30971	-1.00326	-0.01423	0.26326	-0.05216	-0.11956	0.332572	0.368983		+
Hypothetical Membrane Spanning Protein	BC_2010	Q813P3																	0.312219	0.739182	0.999402	0.882929	0.648362	0.941803	0.987739	0.840451	-0.75126	-0.28446	0.119148	-0.58814	0.115991	0.054619	0.015436	-0.52277
Hypothetical Cytosolic Protein	BC_1990	Q813P4			down														8.64165e-05	0.0221181	0.999402	0.149858	0.505865	0.844698	0.87469	0.164983	-3.18585	-1.6519	-0.57919	1.61649	0.250444	-0.53782	-1.02756	0.3257	+
Hypothetical Membrane Spanning Protein	BC_1989	Q813P5		up															0.0688292	2.14246e-10	0.989349	0.36045	0.0780924	0.0637703	9.43988e-05	0.00188759	-0.16024	1.56629	0.085549	-0.14373	-0.25776	0.137468	-0.70562	-0.26744		+
AMP-(Fatty)acid ligases	BC_1980	Q813P7																	0.606822	0.86194	0.999402	0.882929	0.818304	0.748137	0.747411	0.541458	0.449937	0.188147	0.179872	0.488845	-0.36822	0.362357	-0.4399	1.02991
Hypothetical Exported Protein	BC_1975	Q813P8	down		down														0.000518667	0.00142084	0.999402	0.959883	0.987485	0.843297	0.595053	0.21797	-2.94698	-3.73663	0.093228	0.233576	-0.35071	-0.09152	-0.22099	-0.36679	+	+
Hypothetical Membrane Associated Protein	BC_1839	Q813Q4																	0.965519	0.400287	0.999402	0.98088	0.619447	0.417495	0.819988	0.568811	-0.6063	-0.7267	0.558747	0.280534	0.081443	0.32884	0.144037	0.602612
Non-expressed Enterotoxin C	BC_1811	Q813Q6																	0.483863	0.618843	0.999402	0.953377	0.971138	0.531149	0.742854	0.128771	-0.54637	0.73907	0.044376	0.308167	0.109246	-0.86397	0.368423	-1.1946
Hypothetical Membrane Spanning Protein	BC_1784	Q813Q7																	0.0238514	0.0797619	0.999402	0.942925	0.991801	0.443646	0.96308	0.671389	1.31526	0.926294	0.084425	1.8038	0.077608	-0.7483	0.068178	0.510675
Hypothetical Membrane Associated Protein	BC_1770	Q813Q8	down		down														7.51753e-11	5.68615e-13	0.815738	0.742767	0.312928	0.0264144	0.751388	0.00186523	-1.20411	-1.39332	0.153638	-0.03352	-0.1454	0.167367	-0.15214	-0.23223	+	+
Hypothetical Membrane Spanning Protein	BC_1758	Q813R0																	0.674885	0.664888	0.567236	0.777623	0.527365	0.512708	0.808562	0.677532	-0.47583	0.009478	-0.07379	0.591583	0.265768	-0.42061	0.231981	-0.43102
Sensory Transduction Protein Kinase (EC 2.7.3.-)	BC_1733	Q813R1			down														0.000741146	0.0052503	0.989349	0.990432	0.953434	0.9518	0.979376	0.846491	-1.42653	-0.81057	-0.29481	0.037369	-0.05822	0.292586	-0.07726	0.354441	+
Hypothetical Membrane Spanning Protein	BC_1728	Q813R2																	0.19246	0.694807	0.999402	0.79748	0.113954	0.799879	0.872289	0.81456	-0.74932	0.094449	-0.01873	-0.41984	-1.23819	-0.43366	-0.2807	0.474859
Hypothetical Membrane Spanning Protein	BC_1726	Q813R3		up															0.000410595	6.2079e-06	0.989349	0.752156	0.107569	0.76653	0.51596	0.00826854	-0.45966	1.04028	-0.08559	-0.05341	-0.2802	-0.0632	-0.21854	-0.25272		+
Hypothetical Cytosolic Protein	BC_1617	Q813S0	down		down														1.28505e-05	0.00012497	0.982793	0.94939	0.668345	0.927293	0.310626	0.307826	-2.88143	-2.54695	-0.06127	-0.57255	0.093042	0.019246	-0.11816	0.580621	+	+
Hypothetical Membrane Associated Protein	BC_1616	Q813S1			down														2.7076e-06	0.220012	0.989349	0.118043	0.0128357	0.395178	0.0712651	0.546376	-3.83611	-0.56207	0.092895	1.73106	1.97955	0.519902	1.13037	-1.07907	+
Hypothetical Membrane Spanning Protein	BC_1608	Q813S2	down		down														1.06111e-05	0.000937964	0.999402	0.959883	0.953434	0.791997	0.817713	0.463171	-4.31755	-2.85307	0.156158	0.254009	-0.65181	-0.42311	0.274411	-1.05179	+	+
Hypothetical Cytosolic Protein	BC_1606	Q813S3			down														3.35372e-08	4.36335e-08	0.973754	0.719039	0.201974	0.220533	0.278012	0.0299644	-1.22693	-0.89065	-0.15124	-0.08859	-0.27764	-0.39244	-0.32071	-0.23553	+
Hypothetical Cytosolic Protein	BC_1602	Q813S4	down		down														5.27317e-12	1.63836e-12	0.989349	0.439399	0.253326	0.0603444	0.0583755	7.95749e-05	-1.80695	-1.65724	0.106483	-0.14401	-0.20227	0.181536	-0.39829	-0.58683	+	+
Hypothetical Membrane Spanning Protein	BC_1571	Q813S7																	0.399131	0.0928511	0.999402	0.882929	0.983463	0.777756	0.588868	0.50771	0.324004	0.999314	0.108673	0.348543	-0.03643	0.459935	-0.53151	0.083271
UPF0398 protein BC_1561	BC_1561	Q813S8																	0.0184309	0.0724533	0.999402	0.839008	0.871006	0.968496	0.901775	0.666158	-1.25496	-1.05345	0.002478	-0.50887	-0.59592	-0.00066	0.523605	-0.0483
Bifunctional ligase/repressor BirA (Biotin--[acetyl-CoA-carboxylase] ligase) (EC 6.3.4.15) (Biotin--protein ligase) (Biotin-[acetyl-CoA carboxylase] synthetase)	birA BC_1537	Q813S9	down		down														5.1065e-07	8.22935e-06	0.989349	0.785566	0.927152	0.705012	0.659992	0.961255	-2.46255	-1.67047	-0.28122	-0.2317	0.099936	0.108864	-0.34902	0.17586	+	+
Hypothetical Transcriptional Regulatory Protein	BC_1531	Q813T0	down		down														1.24154e-05	1.8541e-06	0.989349	0.657306	0.776694	0.41359	0.0378369	0.886943	-3.49599	-3.76185	0.732045	0.508814	0.202111	-0.21305	1.91024	-0.43873	+	+
Hypothetical Membrane Spanning Protein	BC_1530	Q813T1			down														0.00510494	0.869168	0.999402	0.978535	0.999243	0.783986	0.986285	0.0480072	-1.99627	0.444694	0.200897	0.125313	0.008315	0.231487	-0.07408	-0.17806	+
Hypothetical Membrane Spanning Protein	BC_1528	Q813T2			down														5.69037e-12	4.51433e-07	0.999402	0.966554	0.971138	0.158933	0.975014	0.12127	-1.92748	-0.56531	0.063612	0.026571	-0.00389	0.122264	-0.1087	-0.06948	+
Hypothetical Cytosolic Protein	BC_1521	Q813T5	down																5.14718e-07	2.21978e-11	0.999402	0.931729	0.116224	0.75444	0.00162267	0.0455969	0.877539	-1.36155	-0.02856	0.099235	0.293584	-0.20362	0.435798	0.550172		+
UPF0302 protein BC_1520	BC_1520	Q813T6		up															0.245745	0.00856397	0.999402	0.75264	0.619447	0.962771	0.835611	0.737594	1.00084	2.82392	-0.29312	-0.47848	0.055553	-0.00782	-0.65956	0.979649		+
Corrinoid adenosyltransferase (EC 2.5.1.17)	BC_1479	Q813T7	down																0.270075	4.19323e-05	0.999402	0.842604	0.764291	0.257181	0.727086	0.509802	-0.4866	-1.88181	-0.17524	-0.43139	-0.28795	0.66179	-0.22279	-0.28966		+
Hypothetical Cytosolic Protein	BC_1459	Q813T8																	0.821474	0.843256	0.999402	0.752091	0.352544	0.843297	0.238973	0.140335	0.106547	-0.04753	0.08095	0.364821	0.548571	-0.27393	0.466709	0.946536
cAMP-dependent protein kinase regulatory chain	BC_1449	Q813U2																	0.0482525	0.386839	0.815738	0.500117	0.078289	0.259231	0.043597	0.203267	2.36487	0.909703	-2.54569	-2.00556	-3.36097	-2.47926	-4.21061	-3.06789
Nitropropane dioxygenase / Trans-enoyl-CoA reductase family	BC_1368	Q813U3		up		up													1.88727e-10	1.00256e-10	0.999402	0.675817	0.620013	0.542146	0.0831039	0.0791216	1.81187	2.1866	0.013816	0.212482	0.145844	-0.28279	0.239822	0.575297	+	+
Hypothetical Exported Protein	BC_1334	Q813U4	down		down														1.78316e-12	2.05901e-15	0.999402	0.591704	0.022258	0.347337	0.0264609	8.08675e-05	-1.85475	-2.74612	-0.0209	-0.09341	-0.37037	0.030547	-0.43237	-0.54566	+	+
Hypothetical Cytosolic Protein	BC_1265	Q813U6	down																0.0154579	7.06901e-05	0.926763	0.657691	0.882048	0.94608	0.835611	0.444246	-1.81417	-4.00406	-0.9514	-1.25496	-0.25834	0.002766	-0.38451	-1.67722		+
Hypothetical Cytosolic Protein	BC_1249	Q813U7		up															0.00310825	3.00763e-12	0.973754	0.13889	0.167125	0.00608139	0.00801194	0.285528	0.353504	2.00937	-0.10099	-0.23043	0.231023	0.289698	-0.47226	0.046228		+
Hypothetical Membrane Spanning Protein	BC_1221	Q813V0		up															0.490741	0.000113409	0.992688	0.889102	0.388528	0.0876242	0.890628	0.00474646	-0.16341	1.58226	-0.18138	-0.08463	-0.3783	0.533628	-0.1726	-0.93316		+
Hypothetical Cytosolic Protein	BC_1196	Q813V1			down														0.000598015	0.000246396	0.917283	0.444169	0.411982	0.361608	0.224427	0.0154566	-1.16473	-0.97294	-0.4093	-0.46531	-0.41163	-0.57529	-0.62049	-0.85898	+
Globin Family Protein	BC_1195	Q813V2			down														5.41865e-05	0.0179114	0.671	0.418659	0.239326	0.193679	0.30695	0.258271	-2.28432	-0.62958	1.1289	1.13904	1.13335	0.997005	0.854403	-0.03875	+
ClpXP adapter protein SpxH	spxH BC_1194	Q813V3			down														0.0010676	0.01922	0.999402	0.934494	0.747378	0.672282	0.774632	0.541458	-2.62557	-2.22919	-0.08193	-0.38681	-0.2025	0.309672	-0.67461	-0.36109	+
Hypothetical Cytosolic Protein	BC_1175	Q813V4	down		down														1.16097e-05	0.00887025	0.992841	0.917841	0.972265	0.891154	0.628449	0.519886	-3.1471	-1.22834	-0.61648	-0.41718	-0.35425	0.495506	-0.38164	-1.21181	+	+
Hypothetical Membrane Spanning Protein	BC_1163	Q813V6			down														4.19657e-06	0.0141505	0.999402	0.951332	0.999243	0.60043	0.956306	0.0366622	-1.16141	-0.1663	-0.07331	-0.00662	0.011559	0.047211	-0.12293	-0.37024	+
Glyoxalase/Bleomycin resistance protein/Dioxygenase superfamily	BC_1116	Q813V8																	0.605192	0.38218	0.999402	0.781551	0.440939	0.406126	0.316544	0.941844	0.431186	0.249467	-0.25721	-0.42918	-0.09989	-0.40787	-0.2538	0.223663
Endonuclease/Exonuclease/phosphatase family protein	BC_1072	Q813W0	down		down														1.56272e-09	2.04111e-06	0.989349	0.781897	0.738184	0.902526	0.992797	0.392972	-7.18319	-3.98025	0.005936	-0.43072	0.463563	0.546029	1.12046	0.65173	+	+
Hypothetical Membrane Spanning Protein	BC_1065	Q813W1																	0.132177	0.317646	0.772861	0.478062	0.512103	0.720647	0.972179	0.858077	-0.73629	-0.17308	-0.50781	-0.76142	-0.57263	-0.46598	-0.06031	0.037548
Hypothetical Membrane Spanning Protein	BC_1064	Q813W2																	0.111367	0.275096	0.999402	0.927834	0.505865	0.658805	0.496038	0.627189	-0.52847	0.711075	-0.13043	-0.46292	-0.39482	0.142995	-0.45705	-0.07762
Hypothetical Membrane Spanning Protein	BC_1056	Q813W4		up															0.407595	0.00191663	0.989349	0.914008	0.999192	0.208387	0.626516	0.0814134	0.280359	1.37646	0.235226	-0.08449	0.008821	0.434799	0.141329	-0.55963		+
Hypothetical Membrane Spanning Protein	BC_1055	Q813W5																	0.969898	0.00126874	0.999402	0.966161	0.835788	0.616255	0.954325	0.0320727	0.031143	0.801182	0.06142	0.024623	0.074678	-0.01497	-0.11643	-0.19103
HTH-type transcriptional regulator Hpr (Protease production regulatory protein Hpr)	hpr BC_1047	Q813W6		up		up													7.16506e-10	1.80619e-07	0.999402	0.896215	0.0714228	0.0127688	0.872261	0.414975	1.26246	1.17177	-0.04533	0.108933	0.308687	-0.528	-0.06633	0.350425	+	+
Hypothetical Membrane Associated Protein	BC_1020	Q813W8	down		down														0.00102738	0.000500969	0.912875	0.265259	0.317414	0.448847	0.694512	0.653038	-2.46485	-2.73283	-0.06325	-0.86979	-0.49349	-0.57558	-0.74141	-0.14067	+	+
Hypothetical Membrane Spanning Protein	BC_0949	Q813X2																	0.0200228	0.799339	0.973754	0.831972	0.0714228	0.984636	0.632236	0.187842	0.47485	0.380531	-0.20296	0.187085	0.519941	-0.14352	0.045106	0.572049
Hypothetical Cytosolic Protein	BC_0913	Q813X8			down														6.00173e-08	9.91651e-09	0.999402	0.843117	0.61827	0.101505	0.617852	0.0831667	-1.0908	-0.92503	0.081278	-0.03327	-0.11437	0.180822	0.00755	-0.12268	+
UPF0754 membrane protein BC_0879	BC_0879	Q813Y0			down														5.08312e-08	0.00218549	0.999402	0.762843	0.814639	0.479406	0.270059	0.885994	-2.7847	-0.78175	0.063899	-0.23771	-0.1662	0.260307	-0.61888	0.118846	+
Hypothetical Cytosolic Protein	BC_0792	Q813Y6																	0.002248	0.0029518	0.989349	0.648407	0.481577	0.27808	0.573752	0.824071	-0.91907	-0.58126	0.227908	0.386267	0.357061	0.334915	0.151672	0.089887
Pyrimidine Reductase	BC_0650	Q813Y8	down		down														0.000139957	0.00887523	0.827858	0.462135	0.449612	0.0261021	0.0740297	0.443966	-2.56333	-1.68192	0.437445	0.567505	0.257289	1.51891	0.975544	0.40957	+	+
Hypothetical Exported Protein	BC_0604	Q813Y9	down		down														0.00343461	0.000112195	0.758344	0.731972	0.763118	0.757278	0.437915	0.799815	-2.86086	-2.32985	-0.36786	-0.02475	0.57315	-0.39125	0.448974	-0.26631	+	+
Transcriptional regulator, GntR family / aminotransferase class I (EC 2.6.1.-)	BC_0583	Q813Z1	down		down														0.00254186	0.00618466	0.999402	0.990876	0.805953	0.617421	0.934316	0.859266	-3.59754	-3.87901	0.706464	0.097908	0.754984	0.499067	-0.05268	0.687851	+	+
Hypothetical Membrane Spanning Protein	BC_0574	Q813Z3																	0.0221814	0.0607959	0.999402	0.831972	0.990249	0.923178	0.451241	0.729846	-1.89553	-2.85008	0.032678	-0.15984	0.102203	0.555882	0.075009	1.15718
Probable transcriptional regulatory protein BC_0539	BC_0539	Q813Z5	down		down														6.29585e-10	1.25629e-08	0.973754	0.376878	0.086709	0.289269	0.0560422	0.89571	-2.82553	-1.98003	0.273778	0.533394	0.647945	0.272825	0.547845	0.273317	+	+
Hypothetical Membrane Spanning Protein	BC_0503	Q813Z6			down														9.68968e-10	0.17107	0.995696	0.997722	0.594323	0.53899	0.156297	0.267945	-3.24349	0.736333	-0.19443	0.053381	0.30255	0.176729	-0.67514	-0.27695	+
Hypothetical Cytosolic Protein	BC_0502	Q813Z7	down																0.0142322	0.00140636	0.999402	0.60605	0.92499	0.962663	0.811945	0.549685	-1.57412	-1.88028	-0.00077	-0.52096	-0.15238	-0.0509	0.17279	-0.41255		+
Hypothetical Cytosolic Protein	BC_0494	Q813Z8			down														0.000293522	0.0102176	0.999402	0.851726	0.983463	0.184315	0.785054	0.973667	-4.53406	-2.59471	0.785769	-0.14866	0.327583	1.99743	-0.07861	-0.78965	+
tRNA pseudouridine synthase A 2 (EC 5.4.99.12) (tRNA pseudouridine(38-40) synthase) (tRNA pseudouridylate synthase I 2) (tRNA-uridine isomerase I 2)	truA2 BC_0471	Q813Z9	down		down														6.4491e-13	2.15658e-10	0.999402	0.925249	0.879016	0.868555	0.512224	0.975125	-2.57275	-1.40501	-0.00097	-0.00266	-0.04235	-0.08103	-0.24193	0.201897	+	+
Hypothetical Cytosolic Protein	BC_0397	Q814A4																	0.275733	5.59586e-05	0.922827	0.438031	0.674564	0.412812	0.00947208	0.881723	0.163793	-0.29032	-0.16204	-0.16305	-0.09375	-0.30007	-0.55072	0.173991
Hypothetical Cytosolic Protein	BC_0368	Q814A5																	0.026989	0.0540478	0.92941	0.747661	0.433496	0.373619	0.96308	0.389153	-1.25336	-1.01424	0.636597	0.190136	0.663567	0.572603	-0.77703	0.861227
Uncharacterized RNA methyltransferase BC_0364 (EC 2.1.1.-)	BC_0364	Q814A6	down		down														2.63455e-07	1.50551e-06	0.999402	0.916223	0.885242	0.735055	0.975198	0.619272	-3.18393	-2.47847	-0.09606	-0.13616	-0.13845	0.138083	-0.13041	-0.15341	+	+
Hypothetical Membrane Spanning Protein	BC_0337	Q814A8			down														5.94257e-13	1.20061e-09	0.973754	0.685653	0.0629693	0.104165	0.0113657	0.00728911	-1.68419	-0.68044	0.11179	-0.04475	-0.24916	0.084877	-0.42241	-0.1555	+
Chaperonin GroEL (EC 5.6.1.7) (60 kDa chaperonin) (Chaperonin-60) (Cpn60)	groEL groL BC_0295	Q814B0																	0.00324234	0.000206102	0.999402	0.967588	0.838051	0.908891	0.545615	0.988607	0.280195	-0.01464	-0.03946	0.068256	0.049629	-0.15341	-0.02475	0.208411
Co-chaperonin GroES (10 kDa chaperonin) (Chaperonin-10) (Cpn10)	groES groS BC_0294	Q814B1																	0.000526061	1.91542e-06	0.999402	0.850396	0.818304	0.170797	0.526191	0.00721127	0.814606	-0.96359	0.042304	-0.07319	-0.09308	-0.53011	-0.29431	-0.57765
Hypothetical Cytosolic Protein	BC_0265	Q814B2	down		down														6.05069e-05	1.54921e-05	0.999402	0.567735	0.625964	0.333284	0.51596	0.438849	-2.62463	-3.22365	0.149439	0.823053	0.513786	0.685019	0.439411	0.882064	+	+
UV-endonuclease (UvsE/Uve1/UvdE Family)	BC_0260	Q814B3			down														4.79946e-09	1.38827e-08	0.973754	0.985725	0.849272	0.0284256	0.838891	0.125708	-1.40923	-0.9928	0.156613	0.065145	-0.05455	0.322997	-0.15463	-0.10965	+
Hypothetical Membrane Spanning Protein	BC_0191	Q814B8				up													0.00573944	0.0108083	0.848758	0.608207	0.751741	0.599567	0.8455	0.230266	1.17571	-0.43985	-0.56814	-0.44664	0.27305	-0.49489	0.043387	-0.4848	+
Hypothetical Membrane Associated Protein	BC_0187	Q814B9			down														1.39852e-09	9.32907e-10	0.999402	0.244857	0.0872802	0.219699	0.100181	0.00864955	-1.23252	-0.9528	-0.03257	-0.22248	-0.28462	-0.34282	-0.36068	-0.23444	+
Diadenylate cyclase (DAC) (EC 2.7.7.85) (Cyclic-di-AMP synthase) (c-di-AMP synthase)	dacA BC_0186	Q814C0	down																0.00930003	1.63434e-07	0.989349	0.832717	0.529255	0.558685	0.927129	0.00129939	-0.54185	-1.27299	0.193738	-0.09025	-0.22109	0.075097	-0.05999	-0.81901		+
Hypothetical Cytosolic Protein	BC_0166	Q814C1	down		down														0.000559882	0.00135071	0.999402	0.910655	0.631735	0.642076	0.440337	0.926128	-1.41986	-2.20113	-1.48889	0.146313	-0.4185	-0.46337	-0.8617	-0.49646	+	+
tRNA pseudouridine synthase A 1 (EC 5.4.99.12) (tRNA pseudouridine(38-40) synthase) (tRNA pseudouridylate synthase I 1) (tRNA-uridine isomerase I 1)	truA1 BC_0163	Q814C2																	0.0573687	0.901828	0.999402	0.967588	0.677866	0.747012	0.328755	0.446408	-1.90861	0.207687	-0.34853	0.227562	-0.8112	-0.74937	-1.33004	-1.0117
Translation initiation factor IF-1	infA BC_0154	Q814C3	down		down														2.88707e-11	3.11782e-13	0.999402	0.385051	0.988755	0.0997423	0.483827	0.00417442	-1.51452	-1.78063	0.057531	-0.15261	0.004998	0.125714	0.016071	-0.25791	+	+
Elongation factor Tu (EF-Tu)	tuf BC_0129	Q814C4																	0.00860739	0.24885	0.989349	0.466549	0.0861229	0.988078	0.481732	0.000325802	0.193553	0.401748	-0.04078	-0.0445	-0.14372	-0.12951	-0.16375	-0.14388
Elongation factor G (EF-G)	fusA BC_0128	Q814C5	down																1.20597e-08	7.20967e-13	0.999402	0.60605	0.0728687	0.110755	0.437915	0.000583369	-0.718	-1.11269	0.042786	-0.04895	-0.20351	0.049724	-0.19123	-0.22602		+
Hypothetical Cytosolic Protein	BC_0113	Q814C6			down														0.00853756	0.0529262	0.989349	0.78579	0.484393	0.974238	0.592292	0.534621	-3.86458	-2.33017	1.14103	-0.36552	-1.83688	-0.30604	-1.3733	-0.94229	+
Hypothetical Membrane Associated Protein	BC_0105	Q814C7																	0.0186911	0.0272645	0.523424	0.589826	0.708119	0.367084	0.712501	0.0253071	0.243059	0.534461	-0.19358	-0.06569	-0.05695	-0.26031	-0.04283	-0.07538
Nucleoid-associated protein BC_0025	BC_0025	Q814C9																	0.0566852	0.0429528	0.999402	0.949048	0.657263	0.647594	0.31924	0.913848	0.42105	-0.09042	-0.00304	-0.01219	0.186885	-0.29931	0.191373	0.253732
Hypothetical Cytosolic Protein	BC_0019	Q814D0																	0.644286	0.301485	0.989349	0.927834	0.998058	0.552183	0.866298	0.544319	-0.0803	0.098902	0.207272	-0.03123	0.013611	0.097146	-0.02791	0.437091
Uncharacterized protein	BC_p0019	Q814D3																	0.0657689	0.020552	0.989349	0.823841	0.816335	0.975885	0.361534	0.609371	-1.87278	-2.20424	0.031116	0.392253	-0.10768	0.16776	0.006475	-0.04816
Hypothetical cytosolic protein	BC_p0010	Q814E2																	0.871132	0.0765269	0.999402	0.917841	0.96861	0.791915	0.80319	0.505363	-0.36508	-1.55024	0.132629	0.164642	0.677361	0.892522	0.03057	-0.04322
DNA-directed DNA polymerase (EC 2.7.7.7)	BC_p0005	Q814E7	down																0.0920404	5.60999e-08	0.999402	0.859572	0.178994	0.732389	0.222207	0.154644	-0.58781	-3.32303	0.060413	0.275805	0.769962	0.098817	0.51849	0.961472		+
Hypothetical cytosolic protein	BC_p0004	Q814E8	down																0.0819741	4.84938e-07	0.999402	0.843117	0.592607	0.758247	0.84288	0.519141	0.443567	-1.71234	0.067125	-0.1025	-0.22538	-0.273	-0.01087	0.462624		+
Hypothetical cytosolic protein	BC_p0003	Q814E9	down																0.0758395	8.53987e-13	0.999402	0.894625	0.170436	0.654932	0.513742	0.809599	0.464996	-4.21273	0.169011	0.176662	0.53421	-0.32917	0.144379	0.322794		+
Uncharacterized protein	BC_p0002	Q814F0	down																0.765336	2.06176e-13	0.999402	0.994693	0.964071	0.763801	0.993331	0.825108	-0.14248	-10.5182	0.178447	0.062683	-0.06939	-0.44875	-0.10783	-0.01905		+
HTH_17 domain-containing protein	BC_p0001	Q814F1	down																0.485124	8.18834e-08	0.999402	0.993431	0.575335	0.843297	0.616646	0.783318	0.299065	-3.54311	-0.04813	0.045207	0.409444	-0.2932	0.214625	0.008445		+
Membrane protein insertase YidC 2 (Foldase YidC 2) (Membrane integrase YidC 2) (Membrane protein YidC 2)	yidC2 BC_5488	Q814F4																	0.857913	0.687756	0.999402	0.697793	0.972478	0.39974	0.616646	0.483156	-0.14681	-0.0481	0.141245	-1.38508	-0.09487	-1.52885	0.651134	-0.8469
Jag protein	BC_5487	Q814F5																	2.09147e-05	0.000591175	0.999402	0.619084	0.744297	0.694922	0.278012	0.41075	-0.71825	-0.20996	0.027935	0.22998	0.106415	-0.03272	0.114195	0.390081
tRNA modification GTPase MnmE (EC 3.6.-.-)	mnmE trmE BC_5486	Q814F6																	3.23326e-08	7.63113e-11	0.999402	0.535728	0.32942	0.117156	0.75346	0.393021	-0.71696	-0.78232	0.055482	-0.071	-0.12749	0.05954	-0.05245	0.097733
tRNA uridine 5-carboxymethylaminomethyl modification enzyme MnmG (Glucose-inhibited division protein A)	mnmG gidA BC_5485	Q814F7	down		down														5.31966e-11	2.88189e-14	0.999402	0.657691	0.709503	0.0158497	0.777465	0.0229254	-1.04533	-1.49777	0.056263	-0.03523	-0.04908	0.144803	-0.13951	-0.04828	+	+
Ribosomal RNA small subunit methyltransferase G (EC 2.1.1.-) (16S rRNA 7-methylguanosine methyltransferase) (16S rRNA m7G methyltransferase)	rsmG BC_5484	Q814F8	down		down														5.91313e-09	2.16158e-08	0.973754	0.793357	0.972742	0.0705312	0.932505	0.598055	-1.61624	-1.15907	0.194681	-0.08023	0.030101	0.300316	-0.12956	0.059671	+	+
Nucleoid occlusion protein (Noc)	noc BC_5483	Q814F9	down																1.65973e-06	6.7561e-11	0.999402	0.903028	0.909062	0.975885	0.635733	0.951655	-0.96715	-1.66632	0.101936	-0.01787	-0.03311	-0.11948	0.016594	0.229422		+
Sporulation initiation inhibitor protein soj	BC_5482	Q814G0		up															3.43701e-05	4.9245e-08	0.999402	0.903028	0.0291756	0.166921	0.00153592	0.000675635	0.598044	1.27337	0.027016	0.108689	0.379163	-0.35654	0.4073	0.81346		+
Stage 0 sporulation protein J	BC_5481	Q814G1	down																0.812454	0.00322741	0.999402	0.990432	0.925489	0.420871	0.8455	0.91396	0.131311	-1.02992	0.016413	0.078671	-0.09981	-0.68937	0.056609	0.300217		+
Uncharacterized protein	BC_5480	Q814G2		up															4.15827e-05	2.50078e-09	0.999402	0.914008	0.424079	0.919208	0.866032	0.54241	0.973078	2.27601	-0.01184	0.140438	0.266372	-0.17801	-0.16004	0.400733		+
Mechanosensitive ion channel	BC_5479	Q814G3																	0.582692	0.731137	0.848758	0.860897	0.960931	0.673635	0.464231	0.957838	-1.02567	-0.86952	0.137095	0.811	0.473299	0.08202	0.519106	1.01034
Ribosome-binding ATPase YchF	ychF BC_5477	Q814G4																	3.78494e-11	9.2018e-09	0.973754	0.968463	0.918544	0.962663	0.49474	0.214995	-0.92497	-0.32025	0.078358	0.044326	0.030118	-0.12345	-0.17096	0.083621
30S ribosomal protein S6	rpsF BC_5476	Q814G5																	4.52469e-08	1.35952e-08	0.999402	0.959883	0.809288	0.988633	0.807	0.856821	-0.84585	-0.60921	0.024298	0.08089	0.066588	-0.12809	-0.05433	0.174626
Single-stranded DNA-binding protein (SSB)	ssb BC_5475	Q814G6																	0.727838	0.898707	0.999402	0.831927	0.213431	0.486697	0.225503	0.51836	0.088013	0.354034	0.079625	0.177715	0.352061	-0.33411	0.193725	0.393766
30S ribosomal protein S18	rpsR BC_5474	Q814G7																	0.102274	0.00510059	0.957109	0.647345	0.958815	0.0169891	0.481732	0.00918079	-0.23993	-0.15268	0.205895	-0.13457	-0.01541	0.425866	0.071742	-0.40251
Cyclic-di-AMP phosphodiesterase (EC 3.1.4.-)	BC_5472	Q814G9																	0.00597759	0.129181	0.999402	0.457133	0.308802	0.828482	0.807133	0.190739	-0.33009	0.146557	-0.04563	-0.1487	-0.19358	-0.18667	-0.15346	-0.0237
50S ribosomal protein L9	rplI BC_5471	Q814H0																	0.193409	0.0352892	0.999402	0.416968	0.984663	0.988078	0.965073	0.967292	-1.24337	-1.76815	0.221511	-2.05699	-0.0666	-0.08669	-0.19459	0.294181
Adenylosuccinate synthetase (AMPSase) (AdSS) (EC 6.3.4.4) (IMP--aspartate ligase)	purA BC_5468	Q814H1	down																7.78771e-07	3.89917e-10	0.999402	0.882929	0.894904	0.364322	0.668986	0.0463302	-0.76417	-1.00128	0.053125	-0.00701	-0.02602	0.03131	-0.0195	-0.11321		+
Two-component response regulator yycF	BC_5463	Q814H2	down																1.89527e-05	1.14865e-09	0.999402	0.917156	0.976828	0.844698	0.276408	0.998227	-0.80208	-1.34189	0.035564	0.123458	-0.00469	-0.19429	0.137567	0.209928		+
Histidine kinase (EC 2.7.13.3)	BC_5462	Q814H3																	1.59071e-07	7.16293e-05	0.999402	0.413195	0.406079	0.797513	0.5179	0.974479	-0.84853	-0.20468	-0.05949	-0.14718	-0.14474	-0.19	-0.21001	0.203545
Hypothetical membrane protein yycH	BC_5461	Q814H4	down		down														1.49911e-08	1.62602e-07	0.999402	0.966554	0.756501	0.319873	0.263739	0.856186	-4.71575	-3.65543	0.050778	-0.06072	0.350683	-0.9243	-0.33405	0.39233	+	+
YycI domain-containing protein	BC_5460	Q814H5	down		down														5.63187e-07	5.27585e-05	0.537575	0.485773	0.866684	0.15083	0.191318	0.446854	-3.55431	-3.02883	0.881168	0.190184	0.142925	-0.7983	0.592661	0.844535	+	+
Protease Do (EC 3.4.21.-)	BC_5458	Q814H6	down		down														9.66746e-14	6.92843e-13	0.935719	0.629595	0.182268	0.034919	0.169738	0.0010985	-1.72752	-1.20377	0.114378	-0.04813	-0.16425	0.123248	-0.25972	-0.21769	+	+
Uncharacterized protein	BC_5457	Q814H7			down														0.0028472	0.0186159	0.999402	0.967588	0.882073	0.962232	0.784792	0.822452	-1.72941	-1.48888	0.216143	-1.27353	-0.51945	-0.21771	-0.81931	-0.92662	+
Molybdenum cofactor biosynthesis enzyme and related Fe-S oxidoreductases	BC_5454	Q814H9																	0.13076	0.286006	0.999402	0.859572	0.874655	0.457744	0.969482	0.402772	-1.32546	-0.62067	-0.85982	0.59651	0.357745	-0.90146	-0.02237	-0.8607
Oligoendopeptidase F (EC 3.4.24.-)	BC_5453	Q814I0				up													1.06584e-12	0.00248113	0.999402	0.794784	0.411982	0.280094	0.712501	0.243826	2.10179	-0.05731	-0.06274	0.149912	0.174106	-0.3261	-0.0245	0.414681	+
GMP reductase (EC 1.7.1.7) (Guanosine 5'-monophosphate oxidoreductase) (Guanosine monophosphate reductase)	guaC BC_5452	Q814I1																	0.0161282	1.50083e-05	0.999402	0.063814	0.442154	0.499185	0.429765	0.0203415	0.290333	-0.24931	0.070277	0.411615	-0.12711	-0.2524	0.024208	0.563472
ATP-dependent RNA helicase DbpA (EC 3.6.4.13)	dbpA cshD BC_5451	Q814I2	down		down														1.12488e-13	2.81553e-14	0.935719	0.84095	0.107696	0.0789553	0.0560422	0.000738918	-2.05897	-2.00819	0.135333	-0.01452	-0.23477	0.122956	-0.36256	-0.33102	+	+
UDP-glucose 4-epimerase (EC 5.1.3.2)	BC_5448	Q814I4																	0.0277246	0.00352459	0.999402	0.765058	0.402712	0.486697	0.12866	0.359741	0.309813	0.727946	-0.06841	0.164776	0.187192	-0.27879	0.161864	0.033258
Superoxide dismutase [Mn] 2 (EC 1.15.1.1)	sodA2 BC_5445	Q814I6	down																0.000446815	1.24436e-08	0.999402	0.433225	0.98411	0.546398	0.574205	0.249626	0.808884	-1.4777	0.120209	-0.28435	0.027349	0.069672	0.073317	-0.12412		+
Nitric oxide synthase oxygenase (EC 1.14.14.47)	BC_5444	Q814I7	down		down														2.85199e-05	4.84532e-05	0.567236	0.931113	0.341729	0.992379	0.255488	0.120771	-3.75512	-3.27565	1.53885	0.006239	1.16694	-0.14799	1.06623	1.84369	+	+
Glycine betaine transporter	BC_5443	Q814I8																	0.189889	0.044763	0.989349	0.427673	0.0429882	0.764726	0.506149	0.333959	-1.45159	-2.73566	-0.64931	-2.28894	-2.2548	-0.78417	-0.86634	-1.30811
Sensor protein LytS (EC 2.7.13.3)	lytS BC_5441	Q814J0																	0.0166455	0.0979817	0.999402	0.993431	0.809107	0.15083	0.405019	0.0516971	-0.93013	-1.29103	-0.26844	-0.78874	-0.08263	0.315881	-0.17782	-0.14973
Sensory transduction protein LytT	lytT BC_5440	Q814J1																	0.817336	0.432103	0.973754	0.632926	0.662205	0.991171	0.129168	0.223832	1.50675	1.30632	-0.35753	-0.01399	-0.27648	-0.7429	0.255329	0.420462
Multifunctional fusion protein [Includes: Peptide methionine sulfoxide reductase MsrA (Protein-methionine-S-oxide reductase) (EC 1.8.4.11) (Peptide-methionine (S)-S-oxide reductase) (Peptide Met(O) reductase); Peptide methionine sulfoxide reductase MsrB (EC 1.8.4.12) (Peptide-methionine (R)-S-oxide reductase)]	msrB msrA BC_5436	Q814J4	down		down														1.56247e-11	2.35112e-11	0.999402	0.905929	0.695757	0.674592	0.452436	0.416862	-1.74944	-1.38754	0.021943	-0.00238	-0.08457	-0.22413	-0.23547	0.055991	+	+
Acriflavin resistance plasma membrane protein	BC_5435	Q814J5																	0.165764	0.00266903	0.999402	0.371913	0.513253	0.404528	0.0115233	0.000843889	0.119116	0.112394	0.014343	-0.07501	-0.06628	-0.04219	-0.33184	-0.14239
Transcriptional regulator, TetR family	BC_5434	Q814J6																	0.0193506	0.00206597	0.973754	0.737694	0.638714	0.717898	0.129614	0.633777	0.453772	-0.26514	-0.18981	-0.11402	-0.1479	-0.25018	-0.46673	0.065591
ABC transporter ATP-binding protein uup	BC_5433	Q814J7																	5.15915e-07	0.871249	0.973754	0.959883	0.28227	0.647706	0.163285	0.746821	-0.60616	0.346397	-0.09491	0.031723	0.165886	-0.06057	0.070049	0.262919
Bactoprenol glucosyl transferase (EC 2.4.1.-)	BC_5432	Q814J8																	0.180882	0.0178599	0.976658	0.31969	0.36723	0.992379	0.579366	0.228349	-0.1415	0.025131	-0.11459	-0.2076	-0.176	-0.13521	-0.20878	-0.01219
Multidrug resistance protein B	BC_5431	Q814J9																	4.20615e-09	0.169583	0.973754	0.290663	0.0289294	0.489207	0.0133724	0.132776	-0.84976	0.451924	-0.09168	-0.13464	-0.27741	-0.23287	-0.3941	0.020498
Beta-1,3-N-acetylglucosaminyltransferase (EC 2.4.1.-)	BC_5429	Q814K1			down														1.82496e-12	8.73663e-11	0.999402	0.600766	0.512103	0.267731	0.220521	0.0272702	-1.68701	-0.97864	0.072601	-0.07855	-0.10606	0.036772	-0.27284	-0.10794	+
PMT_2 domain-containing protein	BC_5428	Q814K2																	0.0588273	0.0077938	0.995494	0.997722	0.594774	0.713591	0.30272	0.976589	-0.39542	0.95231	-0.14369	0.056087	-0.20597	-0.28088	-0.42213	0.223083
Glycosyltransferase involved in cell wall biogenesis (EC 2.4.-.-)	BC_5427	Q814K3																	0.506447	0.539153	0.999402	0.919836	0.958815	0.439957	0.96308	0.995918	1.01496	0.066421	-0.1862	-0.15562	-0.07056	-0.34707	-0.04849	-0.48787
Acyl-CoA hydrolase (EC 3.1.2.20)	BC_5426	Q814K4			down														0.00606838	0.170104	0.973754	0.927834	0.983463	0.799674	0.839857	0.970411	-3.4293	-1.53504	1.02504	-1.03641	-0.51593	0.018171	-0.13832	-0.20331	+
Uncharacterized protein	BC_5422	Q814K7	down		down														4.97777e-07	3.30211e-06	0.993787	0.896564	0.372937	0.374502	0.663343	0.863049	-3.90942	-3.06644	-0.213	0.325378	-0.57929	0.642537	-0.35719	0.390879	+	+
Glycosyltransferase (EC 2.4.1.-)	BC_5420	Q814K9																	2.54411e-10	0.180226	0.989349	0.56103	0.17292	0.67857	0.000344748	0.164484	-0.96064	0.222907	-0.05026	-0.06075	-0.16097	-0.1926	-0.53109	0.045782
N-acetylglucosaminyldiphosphoundecaprenol N-acetyl-beta-D-mannosaminyltransferase (EC 2.4.1.187) (N-acetylmannosaminyltransferase) (UDP-N-acetylmannosamine transferase) (UDP-N-acetylmannosamine:N-acetylglucosaminyl pyrophosphorylundecaprenol N-acetylmannosaminyltransferase)	BC_5419	Q814L0			down														1.20769e-07	2.42364e-07	0.989349	0.813702	0.870964	0.00373793	0.753152	0.0152092	-1.08495	-0.71789	0.109882	-0.05001	-0.04442	0.484998	-0.02208	-0.27729	+
Transporter, MFS superfamily	BC_5418	Q814L1			down														0.00305132	0.0415164	0.999402	0.959883	0.784408	0.999639	0.0774532	0.751422	-1.01736	1.00799	0.135085	-0.02605	-0.18199	-0.13246	-0.87812	0.400592	+
Two-component response regulator	BC_5417	Q814L2																	0.908246	3.75452e-05	0.989349	0.993431	0.664503	0.828482	0.313435	0.624607	0.011966	0.916499	-0.09751	0.052416	0.108367	-0.18375	-0.26472	0.30693
Phosphomethylpyramidine kinase (EC 2.7.4.7)	BC_5413	Q814L5																	5.94595e-05	0.000839295	0.902921	0.84095	0.630431	0.974714	0.0747716	0.304374	-0.54724	-0.10813	-0.15589	0.135359	0.118464	-0.12184	0.184376	0.028344
Two-component sensor protein yhcY (EC 2.7.3.-)	BC_5412	Q814L6	down		down														9.49743e-05	4.26749e-05	0.989349	0.927834	0.504806	0.84533	0.854548	0.732445	-3.01886	-2.81887	-0.51718	-0.08536	-0.81446	-0.30998	-0.53234	0.543644	+	+
Two-component response regulator yhcZ	BC_5411	Q814L7	down		down														1.70655e-10	1.73952e-10	0.999402	0.829933	0.494789	0.993862	0.236608	0.826821	-4.90629	-4.56785	-0.09812	-0.22821	-0.462	-0.12657	-0.7556	0.04573	+	+
O-acetylhomoserine sulfhydrylase (EC 2.5.1.49)	BC_5406	Q814M2				up													6.20323e-10	0.0496646	0.999402	0.966812	0.526025	0.159829	0.828617	0.221479	1.58731	0.604586	0.005458	0.029985	0.165556	0.145711	-0.1547	-0.03706	+
Homoserine O-acetyltransferase (HAT) (EC 2.3.1.31) (Homoserine transacetylase) (HTA)	metAA BC_5405	Q814M3		up															0.0461244	1.00255e-05	0.902921	0.737694	0.153795	0.979438	0.729946	0.886045	0.273423	1.02491	0.178911	0.171483	0.280593	-0.1232	-0.17296	0.177016		+
Homoserine dehydrogenase (EC 1.1.1.3)	BC_5404	Q814M4																	0.144258	0.000345245	0.926487	0.888681	0.111899	0.466603	0.258338	0.505363	-0.16982	-0.21707	0.183706	0.123521	0.331654	0.028187	0.113455	0.066046
Transcriptional regulator, LacI family	BC_5402	Q814M6			down														0.000133415	0.000888352	0.935719	0.966554	0.972478	0.706524	0.630582	0.270012	-1.42879	-0.86556	-0.40455	-0.01188	-0.02549	-0.35346	0.150419	0.740184	+
Bacitracin transport ATP-binding protein bcrA	BC_5400	Q814M7			down														2.49888e-07	2.60291e-06	0.999402	0.59942	0.696086	0.844609	0.84741	0.62523	-1.38563	-0.84855	0.005538	-0.19263	-0.13598	-0.20805	-0.03198	0.054222	+
Bacitracin transport permease protein BCRB	BC_5399	Q814M8																	0.0396479	0.0217494	0.970815	0.813702	0.439277	0.449085	0.982941	0.0176622	-0.56801	-0.33882	-0.3301	-0.15819	-0.36231	0.218537	-0.08643	-0.75595
Uracil-DNA glycosylase (UDG) (EC 3.2.2.27)	ung BC_5398	Q814M9																	2.08045e-06	0.630155	0.999402	0.990876	0.758595	0.545166	0.605619	0.667453	-0.98566	0.255732	0.01534	0.06104	-0.09158	0.030287	-0.22942	0.093717
Hydrolase (HAD superfamily)	BC_5396	Q814N0																	0.245128	0.600687	0.851286	0.99864	0.954554	0.676489	0.635733	0.454978	0.374386	0.1108	-1.0838	-0.82267	-1.05957	-1.1407	0.086613	0.706465
Potassium channel protein	BC_5394	Q814N2			down														0.00402763	0.352529	0.887349	0.676135	0.517921	0.617421	0.505166	0.149715	-1.44788	1.44111	-1.09356	-0.6158	-1.10613	-0.21404	-0.84842	0.353	+
Uncharacterized protein	BC_5393	Q814N3	down		down														0.00251391	0.00223055	0.999402	0.58899	0.0861229	0.687069	0.875071	0.17272	-3.38949	-3.37004	0.523345	0.010674	0.448707	0.787358	1.34654	0.367189	+	+
Uncharacterized protein	BC_5391	Q814N4																	0.606247	0.00662101	0.999402	0.637244	0.623858	0.723869	0.43541	0.0530142	-0.12246	-0.4816	0.025899	-0.28152	-0.25006	0.052832	-0.42624	-0.56915
Cell wall hydrolase cwlJ	BC_5390	Q814N5	down		down														6.8904e-10	4.72715e-11	0.848758	0.583284	0.340438	0.039531	0.0628417	0.0157687	-1.78721	-1.82689	0.249117	-0.16474	-0.24367	0.340225	-0.50286	-0.34512	+	+
Serine-type D-Ala-D-Ala carboxypeptidase (EC 3.4.16.4)	BC_5389	Q814N6																	0.0343021	0.0975676	0.999402	0.990432	0.956287	0.704801	0.873136	0.334806	-1.74028	-0.78944	0.189555	0.589661	1.23321	0.10076	0.057112	1.17466
Coproheme decarboxylase (EC 1.3.98.5) (Coproheme III oxidative decarboxylase) (Hydrogen peroxide-dependent heme synthase)	chdC BC_5388	Q814N7																	4.68572e-05	1.70534e-09	0.766103	0.831184	0.999192	0.029313	0.378544	0.988107	0.527386	-0.73496	-0.16243	0.126565	0.010586	-0.44861	0.029341	0.213632
Phosphate acetyltransferase (EC 2.3.1.8)	BC_5387	Q814N8	down		down														5.31966e-11	6.67254e-12	0.999402	0.253935	0.019741	0.137285	0.0357055	6.1086e-05	-1.26339	-1.14809	0.006859	-0.16923	-0.32478	0.071506	-0.37154	-0.46385	+	+
Octanoyl-[GcvH]:protein N-octanoyltransferase (EC 2.3.1.204) (Octanoyl-[GcvH]:E2 amidotransferase)	lipL BC_5386	Q814N9																	0.000166891	0.24528	0.999402	0.474311	0.623143	0.142207	0.458757	0.303225	-0.84891	0.102351	-0.04648	0.376518	-0.17229	0.284665	-0.31784	-0.09673
Prespore specific transcriptional activator rsfA	BC_5385	Q814P0				up													6.19357e-08	0.00310435	0.989349	0.325618	0.551607	0.000124381	0.111546	0.792144	1.05918	-0.06522	-0.09862	0.31046	-0.12218	-0.96075	-0.36978	0.14849	+
Ferrichrome transport ATP-binding protein fhuC	BC_5381	Q814P3		up		up													1.80769e-08	1.97774e-09	0.989349	0.993793	0.892271	0.40364	0.983333	0.231127	1.4768	2.00767	-0.10898	0.05237	0.064938	0.082514	-0.09236	-0.07286	+	+
Ferrichrome-binding protein	BC_5380	Q814P4	down		down														3.40168e-06	4.50579e-08	0.989349	0.796931	0.845335	0.406418	0.6754	0.245854	-1.54431	-1.81357	-0.21044	-0.14778	-0.10707	0.206299	0.076502	-0.22603	+	+
Membrane metalloprotease	BC_5377	Q814P6																	0.301191	0.215679	0.973754	0.858732	0.901364	0.926562	0.39811	0.797947	-1.24131	-1.39293	-0.22657	0.799627	-0.03389	0.508924	-0.12306	0.48304
DD-transpeptidase (EC 2.4.1.129) (EC 3.4.16.4) (Penicillin-insensitive transglycosylase) (Penicillin-sensitive transpeptidase) (Peptidoglycan TGase)	BC_5375	Q814P7	down																0.529492	0.00132147	0.999402	0.990432	0.101286	0.393525	0.990895	0.949244	-0.90206	-4.28444	0.166046	-0.03294	-3.62512	-1.84973	-0.1345	0.019046		+
Glycerophosphoryl diester phosphodiesterase (EC 3.1.4.46)	BC_5374	Q814P8																	2.124e-06	5.94158e-08	0.999402	0.971476	0.879016	0.683111	0.995242	0.839756	-0.63929	-0.52678	0.066723	0.068111	-0.02755	-0.20816	-0.09854	0.17008
Transcriptional regulator, MerR family	BC_5373	Q814P9	down		down														2.16485e-07	2.07582e-07	0.973754	0.959883	0.570722	0.0877129	0.0876916	0.541458	-2.27868	-1.96491	0.366681	0.139109	0.32223	0.604921	0.601805	0.516745	+	+
Polyamine aminopropyltransferase 1 (Putrescine aminopropyltransferase) (PAPT) (Spermidine synthase) (SPDS) (SPDSY) (EC 2.5.1.16)	speE1 speE BC_5371	Q814Q1			down														2.76156e-09	1.29817e-09	0.973754	0.619084	0.313638	0.209887	0.954092	0.00660719	-1.23719	-0.98707	0.150129	-0.09855	-0.19296	0.092972	-0.08388	-0.27655	+
Agmatinase (EC 3.5.3.11) (Agmatine ureohydrolase) (AUH)	speB BC_5370	Q814Q2	down		down														1.21521e-08	3.5644e-08	0.999402	0.589826	0.435617	0.701118	0.60727	0.00932575	-1.42209	-1.00218	-0.05352	-0.15516	-0.19541	-0.02343	-0.22729	-0.37426	+	+
Uncharacterized protein	BC_5367	Q814Q5	down		down														1.19621e-06	0.00719852	0.982793	0.207342	0.378125	0.67857	0.248634	0.541458	-4.95232	-1.57312	-0.14651	-1.14655	-0.22637	-0.14324	-0.69834	0.019294	+	+
Muramoyltetrapeptide carboxypeptidase (EC 3.4.17.13)	BC_5366	Q814Q6		up															5.89021e-05	1.30861e-05	0.876364	0.583284	0.168944	0.16765	0.0136406	0.0012781	-0.66379	1.11657	0.210572	0.249383	0.313071	0.150323	0.376194	0.913842		+
Uncharacterized protein	BC_5365	Q814Q7	down		down														4.33077e-07	2.65515e-06	0.999402	0.292026	0.395852	0.855432	0.553437	0.612764	-1.84208	-1.29165	-0.06396	-0.50243	-0.35307	-0.03338	-0.33692	-0.01208	+	+
Arginine--tRNA ligase (EC 6.1.1.19) (Arginyl-tRNA synthetase) (ArgRS)	argS BC_5364	Q814Q8	down		down														1.41405e-10	1.80581e-11	0.999402	0.582459	0.239326	0.472734	0.299832	0.17272	-1.15716	-1.02234	0.026446	-0.07452	-0.16516	-0.02049	-0.23757	0.023831	+	+
ECF-type sigma factor negative effector	BC_5361	Q814R1																	0.0298909	0.0482619	0.999402	0.408303	0.990249	0.813985	0.854587	0.403733	-1.26824	-1.22179	-0.14621	-0.05735	0.140642	0.819095	-0.68416	0.956717
Methionine aminopeptidase (MAP) (MetAP) (EC 3.4.11.18) (Peptidase M)	map BC_5356	Q814R6																	0.0127697	5.93703e-08	0.999402	0.937612	0.882073	0.906832	0.954325	0.954535	-0.27364	-0.62458	0.023006	0.013872	0.05287	-0.10151	-0.11422	0.197373
ABC transporter permease protein	BC_5354	Q814R8			down														0.000970936	0.110566	0.989349	0.882929	0.736105	0.947155	0.450943	0.619556	-1.97173	-0.4025	0.236962	-0.1005	0.613274	0.538773	0.121711	0.425967	+
Cardiolipin synthetase (EC 2.7.8.-)	BC_5346	Q814S4			down														1.00314e-05	0.0191235	0.999402	0.882217	0.833506	0.30352	0.45727	0.62566	-1.93263	-0.50423	-0.12056	0.245593	-0.15742	0.412182	-0.4809	-0.07719	+
Iron-sulphur-binding reductase	BC_5345	Q814S5																	0.000336428	1.94224e-06	0.999402	0.972486	0.278406	0.0646483	0.0398007	0.0993606	-0.3634	-0.27743	-0.02343	0.066167	0.177778	-0.38247	0.162937	0.434611
Acetyl-CoA acetyltransferase (EC 2.3.1.9)	BC_5344	Q814S6																	0.000125776	1.06793e-10	0.999402	0.842604	0.353445	0.0823142	0.268617	0.00956494	0.426395	-0.79561	-0.02284	-0.00354	-0.12598	-0.35181	-0.23785	-0.12087
3-hydroxybutyryl-CoA dehydrogenase (EC 1.1.1.157)	BC_5343	Q814S7				up													9.68838e-07	0.830623	0.989349	0.212561	0.620013	0.278068	0.187978	0.012788	1.02698	0.299747	-0.10664	-0.31141	-0.1255	0.109553	-0.36708	-0.31545	+
Acyl-CoA dehydrogenase, short-chain specific (EC 1.3.8.1)	BC_5342	Q814S8																	0.000122385	0.879158	0.92941	0.620624	0.66666	0.494895	0.454547	0.160697	0.39703	0.319424	0.114818	-0.04716	0.079744	-0.03923	-0.00905	0.044128
Acyl-CoA dehydrogenase, short-chain specific (EC 1.3.8.1)	BC_5341	Q814S9																	0.222784	0.21666	0.989349	0.865325	0.686483	0.65938	0.645012	0.831737	0.192006	0.163403	0.117	-0.02456	0.120999	-0.02432	0.002967	0.266474
Transcriptional regulator, TetR family	BC_5340	Q814T0																	0.678124	0.0226346	0.999402	0.966554	0.983463	0.919208	0.781053	0.768458	-0.14755	1.28955	-0.2134	0.133556	-0.02332	-0.03346	0.101775	0.433845
Probable DNA-directed RNA polymerase subunit delta (RNAP delta factor)	rpoE BC_5339	Q814T1	down		down														2.07973e-12	1.89218e-11	0.935719	0.917841	0.899554	0.127162	0.881818	0.297594	-2.46075	-1.80093	0.195645	0.118867	0.05723	0.191478	-0.05813	-0.02228	+	+
CTP synthase (EC 6.3.4.2) (Cytidine 5'-triphosphate synthase) (Cytidine triphosphate synthetase) (CTP synthetase) (CTPS) (UTP--ammonia ligase)	pyrG BC_5338	Q814T2	down		down														1.522e-12	2.74726e-13	0.973754	0.996284	0.604268	0.180648	0.243103	0.267945	-1.4767	-1.36988	0.102043	0.053907	-0.07304	0.038365	-0.24284	0.065979	+	+
DUF2529 domain-containing protein	BC_5337	Q814T3	down		down														7.47414e-06	8.30359e-07	0.765049	0.883166	0.806269	0.0567224	0.0768926	0.891355	-2.7527	-2.93895	0.629253	0.589849	-0.13902	1.02566	0.885201	0.075253	+	+
Sporulation initiation phosphotransferase F (EC 2.7.-.-)	BC_5336	Q814T4		up		up													6.42295e-11	3.02202e-11	0.999402	0.966554	0.17292	0.207769	0.114356	0.22373	1.86133	2.25521	-0.0004	0.082385	0.304176	-0.38823	0.198994	0.459319	+	+
Fructose-bisphosphate aldolase (EC 4.1.2.13)	BC_5335	Q814T5	down		down														6.49784e-11	1.89654e-12	0.989349	0.978438	0.249977	0.801576	0.907125	0.0116331	-1.2307	-1.26948	0.078362	0.064934	-0.16341	-0.08475	-0.12165	-0.13405	+	+
UDP-N-acetylglucosamine 1-carboxyvinyltransferase 2 (EC 2.5.1.7) (Enoylpyruvate transferase 2) (UDP-N-acetylglucosamine enolpyruvyl transferase 2) (EPT 2)	murA2 BC_5334	Q814T6																	1.79647e-05	4.81725e-05	0.580244	0.732469	0.92499	0.896349	0.785054	0.385847	-0.60154	-0.24384	-0.2298	-0.05673	-0.01905	-0.16708	-0.15608	0.05488
Fructose-1,6-bisphosphatase	BC_5333	Q814T7				up													2.22594e-11	0.0857296	0.999402	0.747661	0.341729	0.263466	0.170822	0.875717	1.2411	0.479205	-0.00292	0.133323	0.146413	-0.27595	0.061591	0.236249	+
Transcription termination factor Rho (EC 3.6.4.-) (ATP-dependent helicase Rho)	rho BC_5332	Q814T8	down		down														4.40123e-10	1.08429e-21	0.999402	0.968463	0.598836	0.931487	0.124362	0.895822	-1.08304	-6.68094	-0.0477	0.040474	-0.08141	-0.15265	-0.29881	0.186999	+	+
50S ribosomal protein L31 type B	rpmE2 BC_5331	Q814T9	down		down														1.94002e-05	1.94352e-08	0.999402	0.120014	0.371119	0.322493	0.907125	0.103954	-1.23625	-1.77567	0.087127	-0.62754	-0.33777	0.227403	-0.1542	-0.34055	+	+
Thymidine kinase (EC 2.7.1.21)	tdk BC_5330	Q814U0																	0.825558	0.0802664	0.926487	0.867724	0.530405	0.605538	0.336413	0.492398	-1.47622	-1.24937	0.518176	0.607487	0.61001	-0.10301	1.32391	0.141038
Release factor glutamine methyltransferase (RF MTase) (EC 2.1.1.297) (N5-glutamine methyltransferase PrmC) (Protein-(glutamine-N5) MTase PrmC) (Protein-glutamine N-methyltransferase PrmC)	prmC BC_5328	Q814U1	down		down														0.000467253	1.62319e-05	0.580481	0.767822	0.134193	0.490737	0.287708	0.624015	-3.28856	-2.61771	-0.62233	-0.29384	-0.74953	0.494841	0.26951	0.867733	+	+
Uncharacterized protein	BC_5326	Q814U3																	0.0689411	0.447881	0.672331	0.271427	0.736251	0.919208	0.814051	0.763503	0.419219	0.16935	0.408702	0.531161	0.160961	-0.08032	-0.00728	0.331292
Threonylcarbamoyl-AMP synthase (TC-AMP synthase) (EC 2.7.7.87) (L-threonylcarbamoyladenylate synthase)	BC_5325	Q814U4	down		down														2.99229e-09	5.8162e-11	0.999402	0.842604	0.199522	0.557395	0.656789	0.394243	-1.29213	-1.37673	0.055078	-0.03103	-0.24694	-0.00357	-0.19285	0.041041	+	+
Uncharacterized protein	BC_5323	Q814U6																	0.980291	0.930658	0.999402	0.726455	0.898529	0.991065	0.87407	0.95433	0.009638	0.381675	0.02335	-0.39685	0.192331	-0.11312	0.072117	0.144225
Nitrilotriacetate monooxygenase component B (EC 1.14.13.-)	BC_5322	Q814U7																	3.25016e-05	9.54866e-07	0.772645	0.967588	0.0522851	0.022676	0.294098	0.00403186	0.879519	-0.79813	-0.26854	0.026518	-0.47215	-0.67841	-0.34671	-0.50337
PTS system glucose-specific EIIA component (EIIA-Glc) (EIII-Glc) (Glucose-specific phosphotransferase enzyme IIA component)	crr BC_5320	Q814U8			down														9.3044e-10	4.00388e-10	0.997407	0.221147	0.0863168	0.494723	0.265646	0.000213583	-1.1133	-0.86565	0.078197	-0.19658	-0.25011	-0.01516	-0.26103	-0.41309	+
Protein tyrosine phosphatase (EC 3.1.3.48)	BC_5319	Q814U9		up															0.0326034	9.70662e-06	0.999402	0.800809	0.788479	0.53899	0.803623	0.684191	0.346267	1.16678	-0.06948	-0.06157	-0.0747	-0.28617	-0.03383	0.314897		+
Ribose 5-phosphate isomerase (EC 5.3.1.6)	BC_5318	Q814V0																	0.120728	0.000891507	0.999402	0.993253	0.996645	0.976747	0.283354	0.204596	-0.18061	-0.16095	0.026801	0.059287	0.008931	-0.12125	0.101714	0.459065
UPF0340 protein BC_5317	BC_5317	Q814V1																	0.0166455	1.36908e-06	0.973754	0.935469	0.902378	0.974174	0.212705	0.95433	-0.38418	-0.76226	-0.17765	-0.00502	0.061523	-0.14777	0.187001	0.22954
Serine hydroxymethyltransferase (SHMT) (Serine methylase) (EC 2.1.2.1)	glyA BC_5316	Q814V2				up													2.48798e-09	0.21789	0.999402	0.75264	0.708362	0.673635	0.719023	0.47477	1.39274	0.170478	-0.06459	0.172824	0.111237	-0.23219	-0.01789	0.059137	+
Uracil phosphoribosyltransferase (EC 2.4.2.9) (UMP pyrophosphorylase) (UPRTase)	upp BC_5315	Q814V3			down														2.08676e-11	6.43258e-12	0.982793	0.859572	0.990249	0.0495752	0.568059	0.223647	-1.20567	-0.99879	0.090661	0.002563	0.007175	0.108517	-0.02263	0.055979	+
ATP synthase subunit a (ATP synthase F0 sector subunit a) (F-ATPase subunit 6)	atpB BC_5312	Q814V6																	0.31458	0.0170053	0.999402	0.924252	0.427552	0.563892	0.779453	0.394243	0.613096	1.7835	-0.29207	-0.18312	-1.23353	0.445027	0.191586	-0.56363
ATP synthase subunit b (ATP synthase F(0) sector subunit b) (ATPase subunit I) (F-type ATPase subunit b) (F-ATPase subunit b)	atpF BC_5310	Q814V8																	5.89611e-05	0.00748102	0.999402	0.852279	0.806269	0.813985	0.990109	0.00114448	0.745536	0.750146	0.03448	-0.03726	-0.0704	-0.20247	-0.10381	-0.53401
ATP synthase subunit delta (ATP synthase F(1) sector subunit delta) (F-type ATPase subunit delta) (F-ATPase subunit delta)	atpH BC_5309	Q814V9																	7.70065e-06	0.203173	0.999402	0.622461	0.930786	0.252457	0.881818	0.84275	-0.57676	0.46396	0.026907	-0.07401	0.036255	-0.31056	-0.12871	0.170787
ATP synthase subunit alpha (EC 7.1.2.2) (ATP synthase F1 sector subunit alpha) (F-ATPase subunit alpha)	atpA BC_5308	Q814W0																	0.826641	1.73973e-05	0.999402	0.290663	0.852859	0.150527	0.789731	0.246026	0.005795	0.808139	-0.03525	-0.13553	-0.0279	-0.31446	-0.14131	0.059428
ATP synthase gamma chain (ATP synthase F1 sector gamma subunit) (F-ATPase gamma subunit)	atpG BC_5307	Q814W1		up															0.00634649	1.1332e-08	0.545548	0.789183	0.674877	0.161943	0.425699	0.751422	0.316124	1.2651	-0.21295	-0.02661	-0.07148	-0.33523	-0.21761	0.151933		+
ATP synthase subunit beta (EC 7.1.2.2) (ATP synthase F1 sector subunit beta) (F-ATPase subunit beta)	atpD BC_5306	Q814W2																	0.0438592	1.86203e-07	0.989349	0.250451	0.805953	0.104694	0.866032	0.203267	0.185937	0.930382	-0.0492	-0.13004	0.05455	-0.31387	-0.12464	0.063585
ATP synthase epsilon chain (ATP synthase F1 sector epsilon subunit) (F-ATPase epsilon subunit)	atpC BC_5305	Q814W3																	0.000549744	0.347011	0.848758	0.198729	0.928829	0.032985	0.449149	0.0295917	-0.37755	0.428874	-0.14538	-0.2085	-0.01412	-0.44895	-0.21584	-0.10905
Sensory box/GGDEF family protein	BC_5302	Q814W5			down														0.00196356	0.54549	0.989349	0.422262	0.348629	0.837434	0.22992	0.505515	-1.12302	0.126438	-0.26211	-0.54645	-0.52205	-0.27868	-0.66823	-0.15617	+
NADH-quinone oxidoreductase subunit A (EC 7.1.1.-) (NADH dehydrogenase I subunit A) (NDH-1 subunit A) (NUO1)	nuoA BC_5301	Q814W6	down																0.0147182	0.00651079	0.999402	0.809827	0.649112	0.437173	0.939887	0.950976	-1.43874	-1.7543	-0.21919	0.242809	0.280242	0.411748	-0.19633	-0.97326		+
NADH-quinone oxidoreductase subunit B (EC 7.1.1.-) (NADH dehydrogenase I subunit B) (NDH-1 subunit B)	nuoB BC_5300	Q814W7																	1.13864e-05	0.0629963	0.982793	0.882929	0.953719	0.0154901	0.994133	0.292563	-0.62905	0.112835	-0.10184	-0.00759	0.032108	-0.54205	-0.10106	0.025931
NADH-quinone oxidoreductase chain C (EC 1.6.5.3)	BC_5299	Q814W8																	1.13433e-07	0.00187179	0.989349	0.588295	0.604004	0.00608139	0.729946	0.0389009	-0.7276	0.010185	-0.06367	-0.07323	0.102392	-0.51989	-0.04306	-0.06728
NADH-quinone oxidoreductase subunit D (EC 7.1.1.-) (NADH dehydrogenase I subunit D) (NDH-1 subunit D)	nuoD BC_5298	Q814W9																	8.68331e-07	0.576733	0.999402	0.971476	0.781199	0.636542	0.895079	0.899703	-0.88433	0.257843	0.017099	0.037592	0.090841	-0.24449	-0.06571	0.178772
NADH-quinone oxidoreductase subunit H (EC 7.1.1.-) (NADH dehydrogenase I subunit H) (NDH-1 subunit H)	nuoH BC_5297	Q814X0		up															0.762591	5.57853e-06	0.999402	0.866658	0.882073	0.510398	0.804732	0.84343	-0.0513	1.79771	0.055073	-0.08772	-0.07722	-0.40658	0.010174	0.116577		+
NADH-quinone oxidoreductase chain I (EC 1.6.5.3)	BC_5296	Q814X1			down														1.8263e-07	2.14078e-05	0.753819	0.689453	0.859271	0.968496	0.660401	0.031119	-1.70895	-0.86443	0.39887	0.293324	0.109122	-0.10812	0.061366	-0.47933	+
NADH-quinone oxidoreductase chain L (EC 1.6.5.3)	BC_5293	Q814X4		up															0.353532	0.00670098	0.999402	0.959883	0.0932685	0.947155	0.969936	0.707019	-0.48237	1.91102	-0.1552	-0.08468	-1.69982	-0.03394	-0.14599	-0.15775		+
NADH-quinone oxidoreductase chain M (EC 1.6.5.3)	BC_5292	Q814X5			down														5.17762e-06	0.285358	0.935719	0.667649	0.741918	0.603441	0.176915	0.35061	-1.81242	0.660296	0.39242	-0.68028	-0.19995	0.148409	0.473434	-0.22864	+
Uncharacterized protein	BC_5289	Q814X8	down		down														1.78649e-07	1.9545e-06	0.829782	0.993305	0.892271	0.931652	0.971921	0.516572	-5.24819	-5.5509	-0.81665	-0.14299	-0.04941	-0.01136	0.138454	0.565841	+	+
UDP-N-acetylglucosamine 1-carboxyvinyltransferase 1 (EC 2.5.1.7) (Enoylpyruvate transferase 1) (UDP-N-acetylglucosamine enolpyruvyl transferase 1) (EPT 1)	murA1 BC_5288	Q814X9			down														3.0496e-12	1.20868e-09	0.999402	0.0731882	0.983407	0.109724	0.0537164	0.00352348	-1.35456	-0.58324	-0.02906	-0.21965	0.003835	0.061581	-0.32045	-0.15891	+
Stage II sporulation protein Q	BC_5283	Q814Y4			down														0.000177565	0.00987135	0.999402	0.770511	0.76652	0.707313	0.658732	0.587821	-1.64792	-0.70214	0.251278	-0.27284	0.253489	-0.39337	0.174744	0.561168	+
Stage III sporulation protein D	BC_5282	Q814Y5																	0.0831967	1.88317e-05	0.999402	0.823758	0.939891	0.457683	0.52739	0.0437623	0.418804	-0.88268	0.088103	-0.10986	-0.03808	0.14341	-0.31802	-0.43893
Cell shape-determining protein MreB	mreB BC_5281	Q814Y6			down														2.5828e-11	0.0135649	0.999402	0.377695	0.0831845	0.677538	0.0344002	0.0465481	-1.31825	0.087086	0.013875	0.236586	0.257573	-0.20337	0.173061	0.480494	+
3-hydroxyacyl-[acyl-carrier-protein] dehydratase FabZ (EC 4.2.1.59) ((3R)-hydroxymyristoyl-[acyl-carrier-protein] dehydratase) ((3R)-hydroxymyristoyl-ACP dehydrase) (Beta-hydroxyacyl-ACP dehydratase)	fabZ BC_5280	Q814Y7																	0.189253	0.0331999	0.999402	0.701948	0.0805156	0.706524	0.382673	0.677721	0.245278	0.695957	-0.07292	0.226974	0.450701	-0.24741	0.113023	0.089648
Non-specific protein-tyrosine kinase (EC 2.7.10.2)	BC_5279	Q814Y8		up															0.157567	8.21775e-05	0.973754	0.998422	0.991801	0.486697	0.762549	0.849727	0.655627	2.43389	-0.46805	0.053242	-0.00733	-0.64995	-0.33591	0.047225		+
Tyrosine-protein phosphatase (EC 3.1.3.48)	BC_5276	Q814Z1				up													1.16918e-05	0.506533	0.999402	0.731972	0.048129	0.682633	0.372012	0.0295144	1.68493	0.123651	0.091883	0.362827	0.953751	-0.36667	0.31294	1.20129	+
UDP-4-keto-6-deoxy-sugar C-4-aminotransferase (UDP-bacillosamine synthetase) (EC 2.6.1.-)	BC_5273	Q814Z4	down																0.0430982	1.53662e-09	0.973754	0.542106	0.437668	0.665935	0.962438	0.266637	0.446129	-2.14946	-0.21711	0.35332	0.281822	-0.29139	-0.12121	0.548862		+
Carbamoyl-phosphate synthase small chain (EC 6.3.5.5) (Carboxylate-amine ligase)	BC_5272	Q814Z5																	0.106853	0.0122217	0.999402	0.692078	0.971138	0.687069	0.938231	0.318887	0.228088	0.659717	0.0439	0.186356	0.026443	-0.22308	-0.07943	0.399353
UDP-N-acetylglucosamine 4-epimerase (EC 5.1.3.7)	BC_5271	Q814Z6																	0.111128	0.782723	0.493037	0.265259	0.391301	0.104439	0.132599	0.480776	-2.46868	0.335211	3.56285	3.50978	1.92607	3.40571	3.05117	-1.15619
Amylovoran biosynthesis AmsK	BC_5269	Q814Z8																	0.048816	0.00105784	0.999402	0.903028	0.877242	0.870615	0.0549786	0.942297	-0.61758	-0.84043	-0.05686	-0.09903	-0.11121	-0.24628	-0.93678	0.162889
Polyisoprenyl-teichoic acid--peptidoglycan teichoic acid transferase TagU (EC 2.7.8.-)	tagU BC_5265	Q815A2																	4.09587e-10	2.56875e-10	0.242106	0.751153	0.0293239	0.535013	0.156231	0.0177436	-0.93992	-0.65883	0.241686	-0.01977	-0.25786	-0.04545	-0.26024	-0.07
UDP-glucose 4-epimerase (EC 5.1.3.2)	BC_5263	Q815A4																	0.0397575	0.111906	0.999402	0.623063	0.333656	0.308991	0.119458	0.0022355	-0.24758	0.540219	-0.06618	0.216815	0.221565	-0.33664	0.178092	0.813169
Two-component response regulator	BC_5262	Q815A5																	0.00010743	0.0300414	0.973754	0.966554	0.540118	0.531693	0.0504416	0.824071	0.574407	0.59639	0.140905	0.081709	-0.11959	-0.00576	0.21592	0.261174
Histidine kinase (EC 2.7.13.3)	BC_5261	Q815A6																	0.0268298	0.630203	0.973754	0.588295	0.177435	0.719579	0.911593	0.0523009	-0.42765	-0.73726	-0.36851	0.120916	-0.94505	-0.24779	-0.20393	-0.50185
ABC transporter substrate-binding protein	BC_5259	Q815A7																	0.0391761	0.231046	0.999402	0.966554	0.968285	0.378383	0.269493	0.774375	-1.84979	-1.48789	-0.91755	-0.78051	0.244662	0.722581	0.933254	0.634912
Periplasmic component of efflux system	BC_5255	Q815B1	down																0.925992	3.49755e-13	0.999402	0.966554	0.704103	0.263466	0.785054	0.219487	0.008356	-3.11723	0.013006	0.09201	0.150724	-0.4377	-0.01152	0.539945		+
ABC transporter ATP-binding protein	BC_5254	Q815B2				up													1.2612e-08	0.00511046	0.999402	0.752091	0.676501	0.992379	0.129614	0.836306	1.12926	0.686356	6.55e-05	0.162124	-0.08627	-0.135	-0.34517	0.257712	+
ABC transporter permease protein	BC_5253	Q815B3	down																0.00435693	9.39231e-07	0.999402	0.968479	0.891736	0.553038	0.712981	0.701155	0.663064	-1.08905	0.00165	0.025552	-0.05953	-0.34385	-0.2321	0.35233		+
Uncharacterized protein	BC_5249	Q815B6	down		down														1.70655e-10	1.46367e-12	0.999402	0.972486	0.0808267	0.247101	0.0704819	0.257229	-1.23577	-1.41295	0.059703	0.067003	-0.25429	-0.3075	-0.34809	0.039455	+	+
VanZ domain-containing protein	BC_5246	Q815B9																	0.0177549	0.594913	0.979279	0.959883	0.828443	0.940274	0.526191	0.805208	-2.44301	-0.06458	0.437913	1.16816	0.397348	0.468476	1.11334	1.28987
SWF/SNF family helicase	BC_5245	Q815C0			down														4.68322e-08	0.000322905	0.989349	0.843117	0.977306	0.843297	0.549803	0.721761	-1.35464	-0.34075	-0.12155	-0.05216	-0.00501	-0.06522	-0.25066	0.315239	+
DZANK-type domain-containing protein	BC_5243	Q815C1																	0.505385	0.353688	0.997839	0.917489	0.498247	0.538082	0.876096	0.234524	0.288399	-0.77561	-0.58902	-0.84811	-0.4811	-0.4526	-0.73118	-0.61144
IG hypothetical 16680	BC_5241	Q815C3																	0.0115356	0.0233372	0.973754	0.968463	0.510863	0.556113	0.803623	0.74922	-1.9324	-2.15578	0.105071	-0.3113	-0.40496	-1.22329	-0.70661	-0.55967
N-acetylglucosaminyltransferase (EC 2.4.1.-)	BC_5237	Q815C7	down		down														1.3739e-12	3.55088e-10	0.999402	0.769793	0.435867	0.428395	0.495565	0.034996	-2.54725	-1.42092	-0.02105	-0.07353	-0.18697	0.058783	-0.25316	-0.23702	+	+
Diguanylate cyclase/phosphodiesterase domain 1 (GGDEF)	BC_5236	Q815C8																	0.0168761	0.024648	0.999402	0.697793	0.0695541	0.092464	0.918272	0.00493311	-0.52055	-0.17801	0.067455	-0.17339	-0.59189	0.397461	-0.14505	-0.70634
Nucleoside permease	BC_5235	Q815C9			down														1.6803e-10	0.072006	0.999402	0.52104	0.964575	0.487753	0.476623	0.132475	-1.9638	0.042061	-0.09483	-0.18471	-0.01212	0.052699	-0.27059	-0.13767	+
N-acetylmuramoyl-L-alanine amidase (EC 3.5.1.28)	BC_5234	Q815D0		up		up													3.88666e-14	4.71978e-11	0.510458	0.427673	0.63024	0.00562186	0.866298	0.686251	3.2339	2.28371	-0.32193	-0.1987	-0.12067	-0.73851	-0.14555	0.108494	+	+
D-alanine aminotransferase (EC 2.6.1.21)	BC_5233	Q815D1		up		up													1.05803e-13	5.86885e-12	0.380065	0.652042	0.369875	0.00184276	0.0873495	0.00140143	1.41011	1.37832	-0.16045	0.132213	0.110978	-0.45537	-0.25553	0.539564	+	+
Phosphoglycerol transferase	BC_5232	Q815D2;Q81A29				up													2.36472e-05	0.0108378	0.225438	0.325618	0.838797	0.19357	0.465621	0.00114448	1.23118	-0.27788	-0.6513	-0.41498	0.120366	-0.56634	0.148487	-0.94021	+
Phosphomethylpyrimidine synthase (EC 4.1.99.17) (Hydroxymethylpyrimidine phosphate synthase) (HMP-P synthase) (HMP-phosphate synthase) (HMPP synthase) (Thiamine biosynthesis protein ThiC)	thiC BC_5227	Q815D5		up		up													1.44851e-13	2.71343e-11	0.999402	0.862111	0.00642506	0.222305	0.00745397	0.3538	3.56003	2.78273	-0.0565	0.158126	0.724455	-0.44716	-0.74397	-0.03862	+	+
Cytochrome d ubiquinol oxidase subunit II (EC 1.10.3.-)	BC_5225	Q815D7																	0.0159834	0.0800115	0.989349	0.657691	0.56141	0.532387	0.389441	0.576604	-2.42165	-1.36632	0.59845	0.32753	-0.12534	0.865461	0.315318	-0.11196
HTH-type transcriptional regulator CzcR	BC_5222	Q815D9																	0.0456541	0.284778	0.973754	0.82075	0.976828	0.992983	0.803623	0.792024	-0.63844	0.682285	-0.37692	-0.51224	0.045108	-0.13814	-0.24661	0.046577
Lactoylglutathione lyase (EC 4.4.1.5)	BC_5220	Q815E1			down														0.000721743	0.0112648	0.973754	0.98088	0.54212	0.328779	0.120055	0.245854	-1.96214	-1.65415	1.10388	1.0876	-0.06122	0.028955	0.76888	0.717745	+
L-cystine uptake protein TcyP (Transporter of cystine TcyP)	BC_5218	Q815E3																	0.154428	0.771967	0.621116	0.959883	0.56141	0.992983	0.278454	0.283604	-0.62609	-0.89647	-0.42791	-0.8142	-0.34475	0.268506	-0.35585	-0.16676
PTS system, lichenan oligosaccharide-specific IIB component (EC 2.7.1.69)	BC_5217	Q815E4												up					0.712941	0.42689	0.859743	0.968479	0.989128	0.00645968	0.359781	0.914367	0.180858	0.262325	0.601185	-0.00263	-0.01078	1.53238	0.44273	0.12686						+
PTS system, lichenan oligosaccharide-specific IIC component	BC_5216	Q815E5		up															0.348698	0.00185709	0.973754	0.328019	0.3515	0.976855	0.644634	0.697908	0.176689	3.06112	0.986086	-2.21638	-1.54785	-0.22924	-1.02317	-1.54704		+
PTS system, lichenan oligosaccharide-specific IIA component (EC 2.7.1.69)	BC_5215	Q815E6																	0.463896	1.79041e-07	0.989349	0.966554	0.499435	0.0439955	0.729107	0.491665	0.130599	-0.76192	-0.10825	0.085368	0.179881	-0.54286	-0.01351	0.051885
Polyamine aminopropyltransferase 2 (Putrescine aminopropyltransferase) (PAPT) (Spermidine synthase) (SPDS) (SPDSY) (EC 2.5.1.16)	speE2 BC_5213	Q815E8	down			up													2.52252e-06	4.38976e-08	0.982793	0.608207	0.0493662	0.555943	0.390737	0.00403186	1.18527	-1.21834	-0.16637	-0.17942	-0.52672	0.051854	-0.32792	-0.57514	+	+
Transcriptional regulatory protein levR	BC_5205	Q815F4																	0.236824	0.539587	0.999402	0.924014	0.689568	0.88304	0.478828	0.783318	0.666103	0.527248	-0.10683	0.227962	0.444435	-0.43484	0.479451	-0.45525
Undecaprenyl-phosphate alpha-N-acetylglucosaminephosphotransferase (EC 2.7.8.-)	BC_5203	Q815F6																	0.176471	0.788542	0.989349	0.266638	0.0271267	0.127077	0.0094137	0.115171	-1.08649	0.455842	0.833463	-0.26296	-1.31664	-0.79226	-0.4524	-1.60697
UDP-N-acetylglucosamine 2-epimerase (EC 5.1.3.14)	BC_5201	Q815F8			down														3.4775e-11	8.24687e-10	0.989349	0.938874	0.988502	0.0457268	0.27756	0.328824	-1.5583	-0.94108	0.105523	0.095066	0.004617	0.19415	0.076064	0.040742	+
Transcriptional regulator, LytR family	BC_5200	Q815F9	down		down														0.000268209	0.000348567	0.989349	0.926045	0.882073	0.962663	0.996254	0.783506	-5.40011	-4.17621	1.31804	1.2784	1.21082	-0.2479	0.240763	1.07203	+	+
Xaa-Pro dipeptidase (EC 3.4.13.9)	BC_5199	Q815G0																	0.000296127	0.0196213	0.999402	0.265259	0.991801	0.817581	0.650435	0.767607	-0.7784	-0.13271	0.119681	-0.38279	0.018286	-0.04173	0.042683	0.104711
DegV family protein	BC_5198	Q815G1	down		down														7.35937e-06	1.3816e-07	0.999402	0.371913	0.303973	0.039909	0.619465	0.310608	-1.18258	-1.29207	0.037765	-0.34572	-0.33998	0.478958	0.065543	-0.10686	+	+
Transcriptional regulator, MarR family	BC_5197	Q815G2																	0.00738718	0.000411348	0.997839	0.990432	0.608577	0.843297	0.0501648	0.577544	-0.5305	-0.46136	0.142093	0.064683	0.198856	-0.05093	0.421899	0.395146
N-acetylmuramoyl-L-alanine amidase (EC 3.5.1.28)	BC_5196	Q815G3		up		up													1.1326e-11	1.19488e-08	0.772645	0.433225	0.882939	0.0889555	0.573811	0.649432	4.08013	2.84956	-0.44075	-0.416	-0.08547	-0.79199	0.140622	-0.00198	+	+
Competence protein F	BC_5192	Q815G6			down														0.000108163	0.598861	0.982793	0.959883	0.682937	0.112219	0.167825	0.690706	-2.40368	0.019793	-0.20105	0.917665	0.559048	-0.2863	0.010385	-0.56943	+
Protein translocase subunit SecA (EC 7.4.2.8)	secA BC_5189	Q815G7																	7.60034e-08	2.74715e-09	0.989349	0.912299	0.868756	0.63685	0.453859	0.532815	-0.64627	-0.5067	-0.0618	0.017338	0.044182	-0.20157	-0.0083	0.294816
Cytochrome c551	BC_5187	Q815G8	down		down														1.22249e-08	2.40154e-09	0.999402	0.816211	0.852859	0.313851	0.448438	0.926813	-1.49049	-1.34913	0.078775	-0.06631	-0.06116	0.120146	0.084049	0.239572	+	+
Cell division ATP-binding protein FtsE	ftsE BC_5186	Q815G9		up		up													5.74344e-14	2.30926e-16	0.935719	0.967588	0.0719448	0.140211	0.0716384	0.0609562	1.83382	3.06645	-0.09904	0.068355	0.238379	-0.31001	0.105226	0.435374	+	+
Cell division protein FtsX	BC_5185	Q815H0																	0.0812335	0.475193	0.973754	0.850396	0.541811	0.59557	0.0777733	0.0455334	0.806855	0.649679	-0.50827	-0.22646	0.498823	0.283342	0.963202	-1.06028
Tail-specific protease (EC 3.4.21.-)	BC_5184	Q815H1			down														1.20823e-14	5.78568e-10	0.999402	0.0531729	0.243711	0.0945586	0.00636779	0.000864022	-2.55161	-0.88578	-0.04031	-0.31903	-0.18799	0.122461	-0.50232	-0.34837	+
Multidrug resistance ABC transporter ATP-binding and permease protein	BC_5182	Q815H2			down														0.0043721	0.0526768	0.973754	0.919836	0.990753	0.564096	0.649253	0.655002	-1.8044	-1.70667	-0.74647	-0.24972	-0.17477	-0.88475	-0.8494	-0.8239	+
UPF0145 protein BC_5181	BC_5181	Q815H3	down		down														1.28251e-06	9.35323e-07	0.967637	0.924014	0.648362	0.625384	0.956708	0.022215	-1.32474	-1.04504	0.250415	-0.02832	-0.16758	0.042891	-0.12362	-0.4528	+	+
Trp repressor binding protein	BC_5177	Q815H5	down		down														0.000444166	1.17103e-05	0.982793	0.843963	0.0368894	0.333284	0.814937	0.0424436	-2.85714	-2.37902	0.538269	0.136182	0.567777	-0.32898	0.200711	0.704034	+	+
Transcriptional regulator, MerR family	BC_5176	Q815H6																	0.33414	0.899211	0.989349	0.966554	0.579243	0.887107	0.691573	0.626802	0.069094	-0.06529	-0.13745	-0.29119	-0.30563	0.256354	-0.23225	-1.15226
HTH-type transcriptional regulator CzcR	BC_5175	Q815H7																	0.0146485	0.000222891	0.999402	0.713733	0.437809	0.257996	0.403506	0.0181402	-0.34733	-0.2991	-0.02595	-0.09304	-0.183	0.117668	-0.27907	-0.28831
Transcriptional regulator, MerR family	BC_5171	Q815I0																	0.419303	0.0131833	0.989349	0.966554	0.995734	0.824827	0.535967	0.198446	0.222532	0.962109	0.186398	0.108976	0.006045	-0.24335	0.132004	0.672138
Integral membrane protein	BC_5170	Q815I1																	0.799945	0.740334	0.989349	0.703397	0.882073	0.617421	0.584646	0.766912	0.499154	-0.20242	-0.53418	-0.58769	-0.4737	-0.7998	-0.0285	-0.7737
UvrABC system protein B (Protein UvrB) (Excinuclease ABC subunit B)	uvrB BC_5168	Q815I3			down														8.65943e-12	1.23809e-11	0.989349	0.859572	0.0863168	0.1358	0.154842	0.155123	-1.1014	-0.76606	-0.05083	0.009619	-0.17774	-0.29074	-0.24517	0.057192	+
UvrABC system protein A (UvrA protein) (Excinuclease ABC subunit A)	uvrA BC_5167	Q815I4																	2.68594e-08	8.2564e-10	0.999402	0.626432	0.914087	0.511154	0.554136	0.235226	-0.75791	-0.65609	0.052336	-0.05399	0.036154	-0.03381	-0.18118	0.0546
Integral membrane protein	BC_5165	Q815I6			down														0.00119283	0.0163765	0.989349	0.7476	0.956287	0.676603	0.789731	0.0877247	-2.35608	-1.46607	-1.38819	0.516391	-0.19332	0.201457	0.035397	-1.52874	+
Phosphatidylglycerol--prolipoprotein diacylglyceryl transferase (EC 2.5.1.145)	lgt BC_5163	Q815I7			down														4.89696e-08	0.049701	0.989349	0.400712	0.618498	0.554472	0.156131	0.741464	-1.1525	0.054726	-0.11017	-0.20036	-0.11922	-0.27312	-0.37173	0.126597	+
Pyrophosphatase PpaX (EC 3.6.1.1)	ppaX BC_5162	Q815I8	down		down														1.04748e-11	1.77024e-13	0.989349	0.374844	0.3547	0.0642865	0.655785	0.0076454	-1.86899	-2.20836	0.122333	-0.18793	-0.18379	0.20255	-0.00759	-0.28094	+	+
Thioredoxin reductase (EC 1.8.1.9)	BC_5159	Q815J1	down																5.51541e-06	1.42345e-11	0.999402	0.830139	0.972478	0.617421	0.717057	0.026545	-0.55093	-1.08787	-0.02651	-0.01404	0.000147	-0.218	-0.03905	-0.09582		+
Mutator mutT protein (7,8-dihydro-8-oxoguanine-triphosphatase) (EC 3.6.1.-)	BC_5157	Q815J3																	0.841684	0.0073523	0.999402	0.948014	0.708362	0.717321	0.879836	0.150632	0.060803	0.811761	-0.01966	-0.00073	0.139757	-0.24492	-0.05161	0.563576
Nucleotide-binding protein BC_5156	BC_5156	Q815J4				up													1.54202e-07	0.0100301	0.926487	0.966554	0.956287	0.812958	0.456275	0.826379	1.09032	0.700467	-0.17119	0.028788	-0.01232	-0.1975	0.051177	0.153433	+
Catabolite repression protein crh	BC_5153	Q815J5	down																0.380681	0.00054205	0.999402	0.98088	0.858376	0.848161	0.367942	0.330693	0.498608	-2.17059	0.24308	0.007626	0.247222	0.081224	0.603697	-0.58738		+
ATP-dependent Clp protease proteolytic subunit 2 (EC 3.4.21.92) (Endopeptidase Clp 2)	clpP2 BC_5152	Q815J6																	0.0977162	3.22894e-08	0.982793	0.685173	0.992327	0.705012	0.978949	0.00959325	0.16258	-0.38112	0.08417	-0.03311	0.008441	-0.18941	-0.1051	-0.09804
Stage V sporulation protein AD	BC_5148	Q815J9	down		down														4.06859e-16	2.9475e-13	0.999402	0.887499	0.301515	0.0676859	0.0643687	0.0046664	-2.82836	-1.4444	0.068205	0.007633	-0.14517	0.108016	-0.32956	-0.17615	+	+
Stage V sporulation protein AC	BC_5147	Q815K0																	0.021263	0.0230335	0.989349	0.721008	0.912098	0.822267	0.842481	0.710031	-3.46086	-2.63937	0.44691	1.17753	0.740252	0.262261	0.298362	0.303935
Uncharacterized protein	BC_5146	Q815K1			down														0.00155516	0.0250705	0.999402	0.632796	0.773022	0.774189	0.784969	0.72429	-2.50928	-1.34582	-0.17791	-1.19569	-0.44593	0.276353	-0.45473	-0.25584	+
Uncharacterized protein	BC_5145	Q815K2																	0.0209896	8.61618e-05	0.989349	0.376878	0.242153	0.641428	0.0813891	0.00539366	-0.37723	-0.46526	0.140107	-0.269	-0.30525	0.008867	-0.49984	-0.48601
RNA polymerase sigma-54 factor rpoN	BC_5143	Q815K3		up		up													4.7907e-09	3.61281e-07	0.999402	0.65131	0.363319	0.347337	0.864962	0.867855	2.73632	2.26446	-0.0341	-0.28624	0.458684	0.301208	-0.00361	0.30529	+	+
Glutaredoxin	BC_5142	Q815K4																	0.189961	0.696308	0.999402	0.93409	0.868481	0.822476	0.89556	0.91299	0.560454	0.493718	0.253375	0.205337	-0.15434	-0.32072	0.004562	-0.17179
Central glycolytic genes regulator	BC_5141	Q815K5																	3.11718e-05	2.92969e-06	0.999402	0.761372	0.960931	0.489207	0.907125	0.827374	-0.64146	-0.4769	-0.02032	-0.05916	-0.00941	0.016724	-0.06962	0.264164
Glyceraldehyde-3-phosphate dehydrogenase (EC 1.2.1.-)	BC_5140	Q815K6																	3.4965e-09	9.82431e-11	0.999402	0.859572	0.227313	0.558685	0.65917	0.00631519	-0.85608	-0.78335	0.003813	0.0023	-0.15505	-0.04564	-0.16199	-0.1382
2,3-bisphosphoglycerate-independent phosphoglycerate mutase (BPG-independent PGAM) (Phosphoglyceromutase) (iPGM) (EC 5.4.2.12)	gpmI BC_5136	Q815K7	down		down														7.86139e-12	6.98622e-10	0.999402	0.967588	0.523359	0.40364	0.79037	0.0835117	-1.86524	-1.05842	0.018089	0.03375	-0.129	0.033847	-0.15804	-0.09651	+	+
Enolase (EC 4.2.1.11) (2-phospho-D-glycerate hydro-lyase) (2-phosphoglycerate dehydratase)	eno BC_5135	Q815K8			down														6.16099e-12	3.38473e-11	0.772645	0.439399	0.282495	0.0758751	0.787502	3.63305e-05	-1.14925	-0.70966	0.131754	-0.07398	-0.12075	0.059586	-0.06327	-0.34982	+
Inosine-uridine preferring nucleoside hydrolase (EC 3.2.2.1)	BC_5134	Q815K9			down														1.39823e-07	0.0106539	0.999402	0.540284	0.495225	0.230028	0.0665143	0.0194046	-1.08713	-0.04701	-0.04812	-0.15229	-0.15731	0.118287	-0.45031	-0.26396	+
Carboxylesterase (EC 3.1.1.1)	BC_5130	Q815L3																	1.70931e-05	4.75827e-07	0.999402	0.990432	0.602109	0.828954	0.923981	0.610162	-0.83642	-0.8047	-0.00479	0.047218	0.165289	-0.20259	-0.06822	0.07212
Ribonuclease R (RNase R) (EC 3.1.13.1)	rnr BC_5129	Q815L4	down		down														1.24612e-13	5.35568e-14	0.373181	0.813702	0.266553	0.0478291	0.354699	0.00916069	-1.51249	-1.3226	0.199361	0.111893	-0.12443	0.081055	-0.20031	-0.07508	+	+
SsrA-binding protein (Small protein B)	smpB BC_5128	Q815L5		up		up													5.26552e-07	1.63434e-07	0.999402	0.871421	0.866101	0.441158	0.284759	0.228349	2.6706	3.17143	0.01592	-0.13121	-0.12544	0.277945	0.396044	-0.37304	+	+
Uncharacterized protein	BC_5124	Q815L9																	9.76803e-10	3.99183e-07	0.99836	0.632926	0.717191	0.521543	0.0164521	0.0176267	0.73971	0.799619	-0.03557	-0.02325	0.058986	-0.06208	0.110533	0.43067
Uncharacterized protein	BC_5123	Q815M0																	0.308377	0.44769	0.935719	0.651234	0.995483	0.599567	0.580959	0.619556	-0.28731	-0.52622	-0.70668	-0.34026	-1.18881	-0.61904	0.953974	-0.37324
Uncharacterized protein	BC_5119	Q815M2																	0.864805	0.335835	0.999402	0.978438	0.449612	0.991065	0.0140181	0.988607	0.296886	-0.36859	-0.28855	-0.093	0.295493	-0.77067	1.2159	-0.74847
ABC transporter ATP-binding protein	BC_5118	Q815M3																	0.135401	3.57495e-05	0.989349	0.966554	0.944678	0.776083	0.866976	0.48575	-0.26718	-0.66539	0.171469	0.012989	-0.028	-0.02374	-0.03799	0.431589
Two-component response regulator	BC_5107	Q815N4																	0.473804	0.0508588	0.989349	0.422262	0.278406	0.785509	0.962438	0.231299	-0.43698	1.48578	0.521265	0.291029	-0.97732	-0.43615	0.350992	1.2862
Ferric anguibactin-binding protein	BC_5106	Q815N5																	7.97091e-05	0.000942215	0.999402	0.966554	0.338086	0.294997	0.0634206	0.911639	0.722764	-0.21105	-0.01769	0.086352	0.246947	0.103382	0.269975	0.242047
Ferric anguibactin transport system permease protein fatC	BC_5104	Q815N7																	0.0735034	0.0527284	0.999402	0.971476	0.408838	0.95479	0.869899	0.418991	0.22739	-0.46081	-0.0755	0.004465	-0.3516	-0.07314	-0.21711	-0.23429
Ferric anguibactin transport ATP-binding protein	BC_5103	Q815N8		up		up													1.76906e-06	8.34077e-07	0.999402	0.781551	0.930786	0.880041	0.954092	0.491939	1.01939	1.37871	-0.04583	-0.07258	0.04808	-0.184	-0.07987	0.380195	+	+
Uncharacterized protein	BC_5098	Q815P3			down														3.52353e-07	0.0251575	0.999402	0.732515	0.156037	0.992379	0.982986	0.0260903	-3.22448	1.33769	0.432947	-0.63133	1.00684	-0.11749	-0.04456	0.425529	+
SnoK-like protein	BC_5091	Q815P9		up		up													7.19259e-11	2.35112e-11	0.98965	0.966554	0.0537583	0.851877	0.0141723	0.162275	1.80762	2.24788	-0.08769	0.084512	0.401606	-0.18505	0.352264	0.485758	+	+
Putative lantibiotic biosynthesis protein	BC_5086	Q815Q0		up		up													4.14382e-11	3.96077e-12	0.999402	0.737489	0.0472266	0.178941	0.18399	0.0819648	1.40171	1.94484	0.002312	0.150943	0.309609	-0.32895	0.08509	0.462066	+	+
Lanthionine biosynthesis protein	BC_5084	Q815Q1		up		up													1.59619e-10	1.2096e-10	0.982793	0.882929	0.0830074	0.813985	0.411331	0.100508	1.01364	1.33323	0.084192	0.097892	0.216356	-0.09472	-0.00446	0.397427	+	+
Lantibiotic biosynthesis protein	BC_5083	Q815Q2																	0.524517	0.275239	0.989349	0.773567	0.900879	0.40364	0.835611	0.621108	-0.39778	-0.16951	0.601491	-0.30987	-0.85681	-0.39613	-0.08584	-0.94858
Uncharacterized protein	BC_5082	Q815Q3		up															1.89499e-06	1.85715e-11	0.146962	0.554226	0.0227894	0.0480475	0.645012	0.00804444	0.634171	1.68343	-0.29277	-0.07975	0.333069	-0.39745	-0.17002	0.573659		+
NADH oxidase (NOXASE) (EC 1.6.99.3)	BC_5081	Q815Q4		up		up													3.21552e-15	3.47146e-15	0.798827	0.813702	0.00943502	0.67121	0.0164179	0.0274449	2.35374	2.68947	-0.13232	-0.0113	0.35121	-0.19995	0.186721	0.486675	+	+
Methyltransferase (EC 2.1.1.-)	BC_5080	Q815Q5		up		up													1.89731e-12	1.34622e-12	0.904655	0.990432	0.0673341	0.0618034	0.907125	0.176505	1.60298	1.9529	-0.12105	0.06009	0.268546	-0.3827	-0.12121	0.395177	+	+
Short chain dehydrogenase	BC_5079	Q815Q6																	4.12547e-05	0.00104338	0.999402	0.752091	0.105224	0.0469849	0.109914	0.333461	0.653976	0.787655	0.024072	0.167706	0.315311	0.222544	0.173388	0.026493
Uncharacterized protein	BC_5077	Q815Q7																	0.0885967	0.0116032	0.766103	0.993431	0.814639	0.991171	0.909995	0.81456	1.12836	2.03472	-1.21398	0.069312	0.3553	-0.11328	0.045803	0.496517
Short chain dehydrogenase	BC_5076	Q815Q8		up															0.000598903	2.62629e-08	0.999402	0.809817	0.312928	0.637816	0.265646	0.0658933	0.466602	1.33109	0.072524	0.142274	0.201296	-0.03659	0.079266	0.509428		+
Spermidine N1-acetyltransferase (EC 2.3.1.57)	BC_5073	Q815R0																	0.238562	0.84968	0.999402	0.813702	0.752962	0.95519	0.734135	0.880071	0.150593	-0.27521	-1.46715	-0.60337	-0.8139	-0.93873	-1.09576	-0.37553
SET domain-containing protein	BC_5064	Q815R8	down		down														4.55654e-08	6.69e-07	0.973754	0.882929	0.733357	0.556113	0.712501	0.645606	-5.85274	-4.82923	1.17263	0.796504	1.15909	0.562839	0.897816	2.10083	+	+
UDP-N-acetylenolpyruvoylglucosamine reductase 2 (EC 1.3.1.98) (UDP-N-acetylmuramate dehydrogenase 2)	murB2 BC_5063	Q815R9																	0.157701	0.0383173	0.991665	0.842604	0.983463	0.984636	0.325951	0.684273	-0.127	0.104041	-0.06732	-0.01738	0.002118	-0.1258	0.051857	0.287127
Tyrosine--tRNA ligase 2 (EC 6.1.1.1) (Tyrosyl-tRNA synthetase 2) (TyrRS 2)	tyrS2 BC_5062	Q815S0																	1.45547e-08	0.0678072	0.999402	0.742635	0.470397	0.923458	0.956306	0.838673	0.96776	0.5204	-0.04225	0.151683	-0.1155	-0.156	-0.11195	0.25077
NADH dehydrogenase (EC 1.6.99.3)	BC_5061	Q815S1																	5.77849e-08	4.39414e-06	0.999402	0.137674	0.625146	0.091646	0.454547	0.858077	-0.75283	-0.23155	0.030717	-0.20592	0.097201	0.091644	0.003876	0.242419
Uncharacterized protein	BC_5060	Q815S2			down														2.02375e-13	2.30936e-10	0.999402	0.651992	0.101126	0.023779	0.141868	0.367206	-1.61371	-0.67399	0.040172	-0.04085	0.215246	0.138208	0.067834	0.326069	+
Transcriptional regulator, MarR family	BC_5059	Q815S3;Q81AY9	down		down														0.00108038	0.000125919	0.999402	0.966554	0.732075	0.407113	0.927129	0.91396	-2.2021	-2.23867	-0.12604	-0.32515	-0.96283	-0.63304	-0.54295	-0.52621	+	+
2,5-diketo-D-gluconic acid reductase (EC 1.1.1.-)	BC_5057	Q815S5																	0.62482	1.7621e-06	0.973754	0.265259	0.411982	0.959208	0.959755	0.0056753	-0.04402	-0.57978	-0.1562	-0.26443	-0.18218	-0.15183	-0.08404	-0.36161
Collagen adhesion protein	BC_5056	Q815S6	down																3.16125e-05	1.38808e-09	0.982793	0.494684	0.00928862	0.616255	0.169039	0.00467077	-0.95456	-1.71147	-0.17258	-0.24506	-0.7278	0.037701	-0.4613	-0.59008		+
Ferritin (EC 1.16.3.2)	BC_5048	Q815T1																	0.00228863	0.00953823	0.989349	0.988278	0.616864	0.617421	0.08932	0.776946	0.778583	-0.28595	-0.15407	0.069695	0.224429	-0.33301	0.423119	0.090424
IG hypothetical 16995	BC_5047	Q815T2		up		up													5.01013e-12	2.55185e-12	0.999402	0.509746	0.00467625	0.531693	0.00575239	0.000205149	1.57518	1.95581	0.030277	0.204838	0.425754	-0.23688	0.277323	0.810451	+	+
Cytokinin riboside 5'-monophosphate phosphoribohydrolase (EC 3.2.2.n1)	BC_5046	Q815T3																	0.0883154	0.0849487	0.989349	0.919836	0.776694	0.566582	0.716925	0.977815	1.17072	0.941442	0.717745	0.048476	-0.83052	-0.33766	-0.44107	-0.1155
TrkA C-terminal domain protein	BC_5042	Q815T6	down		down														5.09127e-08	9.58864e-09	0.999402	0.514924	0.601353	0.878831	0.726333	0.878249	-1.74715	-1.64559	0.010008	-0.26298	-0.19279	-0.06082	0.029072	0.148458	+	+
Uncharacterized protein	BC_5039	Q815T9																	0.592691	0.284778	0.935719	0.670316	0.593518	0.752004	0.878565	0.841091	1.06831	0.099257	-1.11974	-1.76256	-0.96353	-0.70855	-1.6676	-1.07784
Transcriptional regulator, MarR family	BC_5038	Q815U0																	0.0125195	0.0133076	0.387625	0.46363	0.338086	0.578921	0.167376	0.383836	-1.05306	-1.49518	1.03254	-0.10423	0.673382	-0.45708	0.347518	-0.95978
Pirin	BC_5037	Q815U1	down		down														4.72304e-13	1.86441e-13	0.999402	0.985356	0.368257	0.658805	0.71786	0.336852	-2.11286	-1.97226	0.035742	0.04652	-0.16044	-0.04108	-0.17148	0.042031	+	+
Methyl-accepting chemotaxis protein	BC_5034	Q815U4	down		down														0.000843348	1.75392e-07	0.989349	0.376214	0.242153	0.708668	0.613598	0.357707	-1.01779	-1.81876	-0.19564	-0.48191	-0.51084	-0.3233	-0.32677	-0.18476	+	+
Methyltransferase (EC 2.1.1.-)	BC_5032	Q815U5																	0.054805	0.440975	0.999402	0.697793	0.597543	0.0374309	0.243103	0.355258	0.015149	0.31236	0.392023	0.895643	0.830805	-0.49724	-0.19661	0.866179
Methionine--tRNA ligase 2 (EC 6.1.1.10) (Methionyl-tRNA synthetase 2) (MetRS 2)	metG2 BC_5031	Q815U6			down							up							1.12343e-14	0.00119093	0.999402	0.666869	3.92171e-08	0.0284301	0.269875	0.00249059	-2.89576	-0.10116	0.035178	0.188971	1.45022	-0.51204	0.088484	0.759675	+				+
Two-component response regulator vanRB	BC_5028	Q815U8																	0.0318519	0.730719	0.999402	0.948014	0.815431	0.896349	0.523705	0.431499	-0.6864	0.445915	-0.10391	0.162251	0.183609	-0.22942	0.21745	0.615632
Cytolysin immunity CylI	BC_5022	Q815V4																	0.0690386	0.555536	0.973754	0.675817	0.208407	0.743421	0.339418	0.449152	0.25941	0.765807	0.770263	0.020406	-0.80917	0.150163	0.074328	-0.56447
Ribosomal-protein-serine acetyltransferase (EC 2.3.1.-)	BC_5019	Q815V7																	2.9137e-06	0.00357138	0.473124	0.685722	0.541811	0.0171363	0.0873495	0.196675	-0.64546	-0.00436	0.262006	0.169265	0.128494	0.235895	0.149387	0.414134
Transcriptional regulator	BC_5010	Q815W5			down														0.000332538	0.199957	0.765049	0.883755	0.555453	0.642087	0.107204	0.975125	-2.1572	-0.33784	-0.78345	-0.1999	0.592364	-0.85157	-1.1731	-0.16741	+
IG hypothetical 17029	BC_5007	Q815W7	down		down														0.000316865	3.05483e-10	0.999402	0.941658	0.995483	0.704219	0.946857	0.385605	-1.43303	-3.85176	-0.04912	-0.06646	0.018987	-0.37749	-0.15157	-0.2624	+	+
Proline dehydrogenase (EC 1.5.5.2)	BC_5006	Q815W8		up															5.62862e-10	7.34074e-09	0.999402	0.60605	0.327225	0.237257	0.229133	0.174973	0.993214	1.13984	-0.02277	-0.05496	0.14912	0.015543	0.041913	0.3775		+
D-alanyl-D-alanine carboxypeptidase (EC 3.4.16.4)	BC_5005	Q815W9			down														4.02271e-11	6.83634e-10	0.383505	0.506159	0.119115	0.0510706	0.447643	0.00388794	-1.46868	-0.89638	0.279503	-0.11254	-0.24534	0.171724	-0.22302	-0.26001	+
3-hydroxyacyl-CoA dehydrogenase (EC 1.1.1.35)	BC_5004	Q815X0				up													1.9286e-10	0.000193707	0.999402	0.94939	0.677866	0.422741	0.611828	0.701155	1.07959	-0.03995	-0.0295	0.082465	0.081142	-0.24321	-0.03002	0.152545	+
3-ketoacyl-CoA thiolase (EC 2.3.1.16)	BC_5003	Q815X1				up													1.46857e-09	0.16981	0.999402	0.959883	0.982298	0.432478	0.833834	0.456024	1.41115	0.508682	0.087272	0.021934	-0.00027	-0.29609	-0.0491	0.057229	+
Acyl-CoA dehydrogenase (EC 1.3.99.-)	BC_5002	Q815X2		up		up													2.10393e-14	3.12649e-10	0.999402	0.959883	0.353445	0.638282	0.0514776	0.339429	2.40738	1.55044	-0.04482	0.028812	0.171351	-0.2187	0.171362	0.060816	+	+
Metal-dependent hydrolase (EC 3.-.-.-)	BC_5001	Q815X3		up															0.00133581	2.27897e-05	0.999402	0.988278	0.983463	0.671042	0.698186	0.505363	0.82353	1.5246	-0.03783	0.040086	-0.00764	0.041256	-0.24852	-0.0331		+
Transcriptional regulator, TetR family	BC_5000	Q815X4			down														0.000129383	0.0341259	0.945344	0.278733	0.468755	0.165388	0.645478	0.117802	-1.81001	-1.55037	0.112482	0.04202	-0.13037	-0.59499	-0.08676	-0.00196	+
Uncharacterized protein	BC_4998	Q815X6																	6.78068e-05	4.25013e-11	0.999402	0.0794214	0.0448244	0.00697054	0.644953	1.971e-05	-0.4004	-0.87168	0.05795	-0.22596	-0.25455	0.22183	-0.16612	-0.49497
Uncharacterized protein	BC_4997	Q815X7																	0.0231257	0.441126	0.999402	0.938874	0.597919	0.904103	0.779852	0.0450081	0.655121	0.124224	-0.0578	-0.03957	-0.25223	-0.20556	-0.23326	-0.56115
L-lactate dehydrogenase 3 (L-LDH 3) (EC 1.1.1.27)	ldh3 BC_4996	Q815X8		up		up													1.59639e-06	1.66211e-06	0.989349	0.990432	0.781199	0.380145	0.115305	0.406239	1.39088	1.68886	0.170162	0.044367	-0.1145	0.158979	0.347327	0.479655	+	+
Hypothetical lipoprotein	BC_4993	Q815Y1																	0.000384117	0.561674	0.999402	0.714264	0.272842	0.671054	0.236065	0.00465295	-0.45476	0.263287	-0.05589	-0.06383	-0.19933	-0.22338	-0.29538	-0.28744
Arsenate reductase family protein	BC_4992	Q815Y2																	5.34179e-09	2.24477e-08	0.999402	0.365028	0.150859	0.0985154	0.448628	0.868626	-0.99902	-0.59014	0.055297	0.257428	0.241568	-0.3772	0.017613	0.243689
DNA primase (Bacterial type) and small primase-like proteins	BC_4990	Q815Y4			down														0.000156004	0.0433252	0.999402	0.418659	0.732075	0.820156	0.758898	0.588223	-2.15383	-0.67526	-0.06241	-0.95246	-0.33548	-0.36133	-0.3647	-0.23967	+
Thioredoxin	BC_4989	Q815Y5	down		down														0.000125878	3.73115e-05	0.999402	0.883755	0.504318	0.526605	0.990853	0.711063	-1.98956	-1.92092	0.201558	-0.18028	-0.51056	0.345709	-0.11151	-0.08442	+	+
Methionine import ATP-binding protein MetN 3 (EC 7.4.2.11)	metN3 BC_4987	Q815Y7																	0.730869	0.891013	0.999402	0.438031	0.592607	0.456278	0.754557	0.0056753	0.060447	0.345472	-0.02587	-0.11311	-0.08563	-0.01227	-0.04599	-0.18844
Lipoprotein	BC_4985	Q815Y9			down														2.80393e-10	0.385236	0.999402	0.676896	0.770512	0.791343	0.753152	0.00973315	-1.18322	0.419226	0.054003	-0.05398	0.07458	-0.18497	-0.04385	-0.16443	+
Lipoprotein	BC_4984	Q815Z0			down														4.01199e-13	0.00188423	0.989349	0.589826	0.712897	0.887107	0.0549786	0.0459016	-2.28241	-0.08664	0.108299	-0.1107	0.102991	-0.09313	0.220013	-0.13932	+
ABC transporter ATP-binding protein	BC_4983	Q815Z1																	5.33622e-09	6.21894e-09	0.989349	0.80944	0.614648	0.883175	0.573811	0.27153	-0.81401	-0.49313	0.073608	0.120797	-0.06916	-0.10428	-0.17496	0.071054
ABC transporter-associated protein	BC_4982	Q815Z2																	3.21496e-10	4.55829e-09	0.998207	0.950457	0.852859	0.968001	0.966425	0.621108	-0.99973	-0.51992	0.066698	0.082266	0.049731	-0.12283	-0.09154	0.138024
Cysteine desulfurase (EC 2.8.1.7)	BC_4981	Q815Z3	down		down														6.39494e-12	1.55237e-12	0.999402	0.966812	0.60182	0.245335	0.807	0.483035	-1.20072	-1.02219	-0.03541	0.069665	-0.06545	-0.26948	-0.06469	0.120703	+	+
IscU protein	BC_4980	Q815Z4			down														2.01062e-08	0.000113409	0.999402	0.843963	0.879016	0.974188	0.238846	0.619272	-1.07537	-0.2287	0.076307	-0.02538	-0.03463	-0.14358	-0.30129	0.106349	+
ABC transporter-associated protein	BC_4979	Q815Z5																	2.0302e-08	2.57736e-07	0.999402	0.838228	0.956287	0.396174	0.640663	0.282842	-0.88646	-0.42655	0.023745	-0.01509	0.028815	0.005838	-0.17664	0.047421
5'-nucleotidase (EC 3.1.3.5)	BC_4977	Q815Z7																	0.0185298	0.0151669	0.999402	0.997722	0.648362	0.991065	0.794531	0.849727	0.818195	1.15406	-0.03112	0.056844	-0.27587	-0.12219	0.052188	0.091275
Uncharacterized protein	BC_4976	Q815Z8																	0.13021	0.75497	0.999402	0.743967	0.261608	0.99746	0.124465	0.271299	0.880423	0.152938	-0.16118	-0.47354	-1.34897	-0.12942	-1.28018	-0.71379
Cell wall endopeptidase, family M23/M37	BC_4974	Q815Z9	down		down														1.71036e-08	7.39057e-11	0.989349	0.466324	0.128832	0.912282	0.00623102	0.00905793	-1.49463	-1.85506	-0.11246	-0.21902	-0.374	-0.175	-0.73185	-0.42226	+	+
Lipoyl synthase (EC 2.8.1.8) (Lip-syn) (LS) (Lipoate synthase) (Lipoic acid synthase) (Sulfur insertion protein LipA)	lipA BC_4973	Q816A0																	1.238e-05	0.0357906	0.806525	0.555606	0.732952	0.190108	0.43541	0.942297	-0.76894	0.026686	-0.2181	-0.14932	0.111875	-0.40497	0.065215	0.231754
DNA-binding protein	BC_4972	Q816A1		up															0.0208132	8.89916e-10	0.999402	0.765516	0.0250064	0.735118	0.0235522	0.0804239	0.354586	1.86011	0.088663	0.175227	0.478895	-0.04509	0.324343	0.557437		+
Phosphoglycerate mutase (EC 5.4.2.-)	BC_4971	Q816A2		up		up													0.000120724	4.68373e-08	0.999402	0.852279	0.655724	0.757278	0.271939	0.41075	1.08956	2.30092	-0.11078	0.20041	0.212215	-0.27037	0.262697	0.510845	+	+
Transcriptional activator tipA	BC_4968	Q816A4	down																0.00149624	2.87077e-12	0.258776	0.885404	0.0754312	0.0590085	0.0959549	0.0309632	-0.41287	-1.72634	-0.34203	0.120313	0.346562	-0.47212	0.184593	0.596343		+
Uncharacterized protein	BC_4967	Q816A5	down		down														3.29941e-13	1.50141e-10	0.579046	0.964292	0.512103	0.0155363	0.116326	0.0494006	-2.91519	-1.59825	0.326244	0.018443	-0.16739	0.409887	-0.43146	-0.22326	+	+
Fructose-1,6-bisphosphatase	BC_4962	Q816A7	down																0.235326	6.82324e-05	0.999402	0.921891	0.960931	0.947155	0.851872	0.828937	0.355109	-1.63314	0.049613	0.171057	-0.03233	-0.08218	-0.19749	0.095728		+
Acid sugar phosphatase	BC_4959	Q816A9																	4.90526e-10	2.71828e-12	0.999402	0.390175	0.364393	0.100047	0.22988	0.00179823	-0.88394	-0.95999	0.004698	-0.09102	-0.10752	0.05186	0.031963	-0.16216
NAD(P)H dehydrogenase, quinone (EC 1.6.5.2)	BC_4958	Q816B0	down		down														3.47884e-07	2.81722e-09	0.999402	0.850396	0.528973	0.843297	0.124182	0.974732	-1.11733	-1.25583	-0.05918	-0.04438	-0.1627	-0.1968	-0.42549	0.200959	+	+
Ribosomal-protein-alanine acetyltransferase (EC 2.3.1.128)	BC_4956	Q816B2																	0.000586116	1.98744e-08	0.999402	0.967588	0.620013	0.19357	0.208273	0.79158	0.429362	-0.59777	-0.02474	0.071405	-0.08546	-0.32992	-0.28167	0.262675
Low temperature requirement C protein	BC_4955	Q816B3			down														2.89151e-09	5.03859e-08	0.999402	0.612246	0.402712	0.163542	0.759357	0.00822935	-1.46805	-0.8864	0.010009	-0.12976	-0.19159	0.16039	-0.17765	-0.34912	+
CotS-related protein	BC_4954	Q816B4		up															0.373572	9.70984e-12	0.999402	0.216562	0.791501	0.55248	0.0166031	0.295023	0.151688	2.46267	-0.06841	-0.29555	-0.07104	0.011542	-0.55953	-0.01264		+
NifU protein	BC_4952	Q816B6																	0.0162332	1.827e-10	0.848758	0.959883	0.989279	0.524819	0.408852	0.000646506	0.273457	-0.89196	-0.14105	0.027655	0.016345	-0.23975	0.020419	-0.32768
Uncharacterized protein	BC_4951	Q816B7	down		down														0.00139445	0.000111378	0.999402	0.903066	0.529756	0.516528	0.103381	0.0854173	-2.13026	-2.87485	0.101936	0.347166	0.695162	-0.18449	1.26021	-1.922	+	+
Nucleotidyltransferase (EC 2.7.7.-)	BC_4950	Q816B8		up		up													3.90677e-12	1.94671e-11	0.999402	0.697793	0.806269	0.0564712	0.803623	0.375864	1.90947	2.01568	-0.02304	0.176413	0.075828	-0.45285	-0.04702	0.371074	+	+
Internalin G	BC_4948	Q816C0																	0.0231257	0.0254951	0.976658	0.921497	0.968171	0.975885	0.966001	0.440528	2.06043	1.51513	-0.70683	0.359589	-1.08727	-0.36569	-0.58839	-1.27167
Uncharacterized protein	BC_4944	Q816C3	down		down														2.18573e-05	9.85093e-05	0.999402	0.90397	0.898529	0.899224	0.970701	0.75007	-3.59758	-3.07627	-0.2803	-0.60287	-0.22968	-0.55445	-0.51872	-0.1032	+	+
PhnA protein	BC_4942	Q816C5	down																0.0390096	8.84311e-05	0.973754	0.959883	0.746268	0.756973	0.844667	0.317813	-0.97256	-1.8969	0.546588	-0.06464	-0.31126	-0.41384	-0.27454	-0.50802		+
ABC transporter ATP-binding protein	BC_4940	Q816C7																	0.0667089	0.737981	0.999402	0.75264	0.897038	0.798857	0.934316	0.763503	-0.26122	-0.19627	-0.13019	-0.44625	-0.15395	-0.86471	-1.14683	-0.91152
NADH dehydrogenase (EC 1.6.99.3)	BC_4938	Q816C9																	2.37975e-06	0.0116032	0.973754	0.728344	0.442861	0.154072	0.967297	0.0301816	0.463682	0.150328	-0.0644	0.122092	0.100752	-0.27388	-0.0933	0.422908
UPF0349 protein BC_4937	BC_4937	Q816D0			down														2.89688e-07	0.00187811	0.999402	0.852462	0.363142	0.30016	0.304779	0.367411	-1.31879	-0.28252	0.038449	0.167038	0.285964	-0.41865	0.162858	0.461116	+
Diaminopimelate epimerase (DAP epimerase) (EC 5.1.1.7) (PLP-independent amino acid racemase)	dapF BC_4936	Q816D1																	0.000559882	0.237325	0.999402	0.885267	0.952564	0.991171	0.579127	0.796966	0.428599	0.453468	-0.06005	0.108828	-0.00784	-0.12941	-0.00938	0.160782
HESB protein	BC_4935	Q816D2	down		down														4.40204e-06	6.00222e-08	0.991665	0.959883	0.870964	0.676593	0.886474	0.213631	-1.27554	-1.44705	0.158632	0.113498	0.096657	-0.29358	-0.04092	-0.18473	+	+
DNA-binding protein YobU	BC_4928	Q816D7																	0.730869	0.437749	0.973754	0.752091	0.953434	0.752887	0.859129	0.729846	-0.67846	-0.52927	0.344938	-0.01476	0.411255	0.641348	0.554767	1.22735
Cell surface protein	BC_4927	Q816D8																	0.0610199	0.0920872	0.815738	0.621783	0.401319	0.408912	0.0556609	0.903402	-2.67615	-2.66019	2.08368	1.45186	2.01297	1.70272	3.69979	0.522519
Ferredoxin--NADP reductase (FNR) (Fd-NADP(+) reductase) (EC 1.18.1.2)	BC_4926	Q816D9	down																0.540999	3.7915e-12	0.999402	0.988278	0.668715	0.382624	0.477091	0.947751	0.09093	-1.36321	0.025483	0.06185	-0.07675	-0.27919	-0.21227	0.224859		+
NADH dehydrogenase (EC 1.6.99.3)	BC_4925	Q816E0																	5.58949e-06	5.72996e-07	0.956426	0.839008	0.309942	0.012565	0.0722721	0.0326554	-0.74636	-0.58393	0.167123	-0.03418	-0.20651	0.339532	-0.41573	-0.1846
Phosphohydrolase (MutT/nudix family protein)	BC_4924	Q816E1	down																0.11091	4.67062e-11	0.989349	0.717078	0.397177	0.00746666	0.497176	0.575181	-0.14229	-1.08727	-0.08648	-0.05014	-0.13696	-0.5471	-0.20753	0.111134		+
Probable cytosol aminopeptidase (EC 3.4.11.1) (Leucine aminopeptidase) (LAP) (EC 3.4.11.10) (Leucyl aminopeptidase)	pepA BC_4921	Q816E3			down														4.01327e-08	1.78101e-09	0.999402	0.759232	0.537607	0.649126	0.456275	0.557569	-1.01469	-0.94752	0.024963	-0.05254	-0.12265	-0.23057	0.034587	0.091851	+
Phosphoglucomutase (EC 5.4.2.2)	BC_4919	Q816E4	down																2.52573e-09	7.33492e-14	0.999402	0.917841	0.565305	0.416328	0.736089	0.563715	-0.95411	-1.68166	0.03521	0.095709	-0.08679	-0.25601	-0.15497	0.119221		+
UTP--glucose-1-phosphate uridylyltransferase (EC 2.7.7.9) (UDP-glucose pyrophosphorylase)	BC_4918	Q816E5	down																3.14015e-09	4.03436e-12	0.989349	0.917841	0.705699	0.280094	0.158352	0.250055	-0.912	-1.13565	0.076407	0.094405	0.081456	-0.28259	0.077981	0.367122		+
ComA operon protein 2	BC_4915	Q816E7																	1.51907e-06	1.08792e-10	0.999402	0.763756	0.411982	0.00216818	0.421267	0.802976	0.594102	-0.76794	-0.03944	0.130376	0.129925	-0.53701	0.002603	0.250977
Uncharacterized protein	BC_4913	Q816E8																	0.00367929	0.0612116	0.999402	0.439399	0.156834	0.30949	0.796614	0.127441	-0.47546	0.635668	0.050529	0.328816	0.36282	-0.38309	-0.02535	0.564517
Arsenical pump membrane protein	BC_4911	Q816E9			down														0.000152419	0.885745	0.989349	0.968479	0.985713	0.950703	0.687017	0.673155	-2.71669	0.242591	-0.48317	0.246111	0.459948	-0.2382	-0.5167	-0.87718	+
Kinase-associated protein B	BC_4909	Q816F1																	1.10854e-06	1.64119e-10	0.973754	0.937512	0.805953	0.499179	0.779453	0.619556	-0.65417	-0.91715	-0.09181	0.018984	0.067101	-0.24652	-0.14962	0.295822
Superoxide dismutase (Cu-Zn) (EC 1.15.1.1)	BC_4907	Q816F2	down		down														2.07252e-10	1.48885e-09	0.979279	0.675817	0.754863	0.1866	0.302516	0.318939	-3.21981	-2.49257	0.266939	-0.23321	-0.16389	0.377291	-0.48689	-0.18838	+	+
Aspartate aminotransferase (EC 2.6.1.1)	BC_4906	Q816F3		up	down														0.00184002	0.0045257	0.935719	0.966554	0.967244	0.883175	0.573811	0.453451	-1.47607	1.66989	-0.54965	0.140854	0.071913	0.011829	-0.48889	-0.31708	+	+
Uncharacterized protein	BC_4905	Q816F4																	0.470283	2.27747e-05	0.999402	0.850396	0.859397	0.522662	0.240659	0.0524683	-0.13752	-0.86044	0.024282	0.198782	-0.08649	0.112038	0.270555	-0.41314
Alpha/beta hydrolase fold protein	BC_4904	Q816F5																	0.0558809	0.0348433	0.982793	0.940499	0.728817	0.968496	0.819988	0.468269	-0.07768	-0.64071	-0.76612	-0.25019	-0.52902	-0.79882	-0.66655	0.420545
Gluconate 2-dehydrogenase (EC 1.1.1.215)	BC_4903	Q816F6																	8.1501e-05	0.0392221	0.999402	0.842604	0.996645	0.700719	0.523705	0.226243	0.53473	0.105857	0.015169	-0.01702	0.009423	-0.05665	0.005368	0.017901
Transcriptional regulator, AsnC family	BC_4902	Q816F7			down														0.00264243	0.445107	0.991665	0.966554	0.442861	0.40364	0.786939	0.132671	-1.35559	0.00876	0.306742	0.135934	-0.53981	0.436141	0.104725	-0.71196	+
Aminotransferase (EC 2.6.1.-)	BC_4901	Q816F8																	0.000195516	0.729977	0.848758	0.621828	0.440375	0.63685	0.863375	0.890968	0.480305	0.295108	-0.14556	-0.0749	-0.12625	-0.04411	-0.13422	0.238104
S1-type RNA-binding domain	BC_4900	Q816F9																	0.17739	0.0441119	0.999402	0.850396	0.591835	0.988633	0.866032	0.818796	-0.88431	-0.88839	-0.06813	-0.37669	-0.33031	-0.10437	0.117202	0.504783
Glucose-6-phosphate isomerase (GPI) (EC 5.3.1.9) (Phosphoglucose isomerase) (PGI) (Phosphohexose isomerase) (PHI)	pgi BC_4898	Q816G0																	7.30389e-07	1.62479e-11	0.999402	0.637244	0.0983384	0.801128	0.92963	0.0156511	-0.5012	-0.76736	-0.02567	0.144718	-0.17591	-0.09419	-0.11355	-0.05251
IG hypothetical 16740	BC_4897	Q816G1	down		down														2.5787e-12	1.53426e-11	0.989349	0.882929	0.649167	0.0335723	0.878896	0.00660719	-2.20944	-1.64287	0.123964	0.128665	-0.10762	0.281057	-0.13833	-0.32834	+	+
Membrane protein, MgtC/SapB family	BC_4895	Q816G2																	0.0518195	0.924798	0.999402	0.971476	0.554364	0.813985	0.954092	0.120242	0.949005	0.376134	0.268057	0.115649	-0.48873	0.090364	-0.03929	-0.84345
L-lactate dehydrogenase 2 (L-LDH 2) (EC 1.1.1.27)	ldh2 BC_4870	Q816G3				up													2.28201e-11	0.00193288	0.935719	0.823301	0.284283	0.0309436	0.044958	0.698103	1.67508	-0.06147	0.1552	-0.03012	0.213144	0.228177	0.215368	0.289706	+
Cell envelope-bound metalloprotease (Camelysin) (EC 3.4.24.-)	BC_4868	Q816G5	down		down														4.81298e-05	0.00221493	0.999402	0.869103	0.989128	0.71694	0.932505	0.596319	-3.40024	-3.31307	0.434704	0.483174	0.133099	0.51586	0.646054	-0.06924	+	+
1,4-alpha-glucan branching enzyme GlgB (EC 2.4.1.18) (1,4-alpha-D-glucan:1,4-alpha-D-glucan 6-glucosyl-transferase) (Alpha-(1->4)-glucan branching enzyme) (Glycogen branching enzyme) (BE)	glgB BC_4867	Q816G6				up													5.68914e-08	0.849943	0.999402	0.21216	0.0186368	0.189088	0.0454891	0.000125079	1.01648	0.354678	-0.01197	0.350584	0.430579	-0.35935	0.220851	0.97608	+
Glucose-1-phosphate adenylyltransferase (EC 2.7.7.27) (ADP-glucose pyrophosphorylase) (ADPGlc PPase) (ADP-glucose synthase)	glgC BC_4866	Q816G7		up		up													1.88904e-15	4.21558e-14	0.973754	0.477328	0.00107055	0.19357	0.000344748	0.000886298	2.54659	2.3604	0.099105	0.201805	0.471135	0.040314	0.38104	0.683037	+	+
Glycogen synthase (EC 2.4.1.21) (Starch [bacterial glycogen] synthase)	glgA BC_4864	Q816G8																	0.821474	0.209169	0.999402	0.413025	0.970778	0.887601	0.289738	0.91396	-0.00118	0.188127	0.047331	0.262008	-0.00331	-0.16877	-0.27142	0.186543
Alpha-1,4 glucan phosphorylase (EC 2.4.1.1)	BC_4863	Q816G9		up		up													9.61025e-15	1.08611e-12	0.753819	0.850396	0.648362	0.957986	0.00177198	0.895822	2.47536	2.08729	-0.16432	-0.00788	0.099442	-0.11777	-0.54232	0.235258	+	+
Lipase (EC 3.1.1.3)	BC_4862	Q816H0			down														7.42936e-07	0.654145	0.999402	0.852462	0.751781	0.135124	0.0515861	0.346078	-2.51197	0.167514	0.218003	0.282078	-0.23265	0.648712	-1.06162	-0.31597	+
Uncharacterized protein	BC_4860	Q816H2		up															0.000964275	7.65476e-06	0.999402	0.351951	0.595955	0.643109	0.451241	0.824031	0.642495	1.30402	-0.05555	-0.27784	-0.1536	-0.27091	-0.28774	0.138998		+
Cold shock-like protein CspD	cspD BC_4859	Q816H3	down		down														1.36025e-06	4.6025e-09	0.999402	0.657691	0.366048	0.767088	0.757506	0.0144127	-2.07515	-2.79464	0.056283	-0.30313	-0.46458	0.048691	-0.2713	-0.90306	+	+
DnaK suppressor protein	BC_4858	Q816H4	down		down														5.19033e-14	2.69442e-13	0.999402	0.418659	0.205675	0.0016766	0.941407	0.00474646	-2.12575	-1.59656	0.016291	-0.12141	-0.18598	0.35203	-0.08405	-0.20501	+	+
Isochorismate synthase (EC 5.4.4.2)	BC_4856	Q816H6	down		down														1.86164e-11	1.46579e-11	0.98965	0.0681276	0.213431	0.995362	0.229428	0.464652	-5.05555	-4.92879	-0.24127	-1.11778	-0.68071	-0.22803	-0.69048	-0.203	+	+
2-succinyl-5-enolpyruvyl-6-hydroxy-3-cyclohexene-1-carboxylate synthase (SEPHCHC synthase) (EC 2.2.1.9) (Menaquinone biosynthesis protein MenD)	menD BC_4855	Q816H7	down		down														3.56588e-13	8.08195e-11	0.999402	0.967007	0.710478	0.0668507	0.862069	0.187495	-2.12304	-1.14657	0.066709	0.0753	0.096738	0.166031	-0.13767	-0.009	+	+
Putative 2-succinyl-6-hydroxy-2,4-cyclohexadiene-1-carboxylate synthase (SHCHC synthase) (EC 4.2.99.20)	menH BC_4854	Q816H8	down		down														0.000960563	0.000691614	0.989349	0.978438	0.941642	0.560154	0.64922	0.864949	-2.93521	-2.76311	-0.56044	-0.00776	-0.05227	-0.95415	-0.2632	0.003938	+	+
1,4-dihydroxy-2-naphthoyl-CoA synthase (DHNA-CoA synthase) (EC 4.1.3.36)	menB BC_4853	Q816H9																	0.000674162	7.22306e-06	0.999402	0.908053	0.704103	0.646565	0.988012	0.15815	-0.46189	-0.40988	0.005117	-0.00468	-0.08687	-0.02815	-0.10365	-0.05124
2-succinylbenzoate--CoA ligase (EC 6.2.1.26) (o-succinylbenzoyl-CoA synthetase) (OSB-CoA synthetase)	menE BC_4851	Q816I1																	0.0339345	0.0212882	0.999402	0.777623	0.985182	0.767088	0.344099	0.696892	-2.04631	-1.83795	0.065975	0.016947	0.738376	-0.87759	-0.24504	0.494975
Two-component response regulator vanR	BC_4849	Q816I2																	3.43105e-05	1.00255e-05	0.989349	0.935316	0.868756	0.992983	0.0455201	0.832471	-0.76834	-0.54849	-0.13132	-0.00157	0.073788	-0.12948	0.321068	0.273683
Dihydroorotase	BC_4846	Q816I5																	0.898459	0.0219129	0.989349	0.990432	0.846004	0.9518	0.50579	0.503892	-0.17335	-0.78961	-0.29702	0.215692	-0.1034	0.085077	0.562599	-0.31266
L-seryl-tRNA(Sec) selenium transferase (EC 2.9.1.1)	BC_4845	Q816I6	down																0.0036499	3.63619e-15	0.999402	0.926045	0.818304	0.00597594	0.00955923	0.00638486	-0.2176	-1.73979	-0.03891	0.085997	0.051713	-0.45424	0.175996	0.522569		+
2-dehydro-3-deoxygluconokinase (EC 2.7.1.45)	BC_4843	Q816I7		up		up													2.12951e-09	2.49149e-07	0.999402	0.842604	0.424079	0.958868	0.762459	0.145498	2.43732	2.05244	-0.02374	-0.09683	-0.29943	-0.16529	-0.22173	-0.27398	+	+
Transcriptional regulator, GntR family	BC_4842	Q816I8	down		down														0.000124356	0.000101695	0.999402	0.922108	0.928829	0.798963	0.514012	0.47477	-4.73429	-5.34039	0.157509	-0.09185	1.02006	-0.23762	-0.30893	1.88532	+	+
ABC transporter permease protein	BC_4840	Q816J0																	0.060384	0.332411	0.919003	0.612653	0.239326	0.40364	0.390737	0.36946	-1.81063	1.30078	1.29892	1.26573	1.82734	1.15272	1.08848	1.53329
ABC transporter ATP-binding protein	BC_4839	Q816J1			down														2.09702e-09	0.00119689	0.999402	0.885573	0.879951	0.869091	0.761804	0.573078	-1.38604	-0.15001	0.0371	-0.01466	-0.03867	-0.08426	-0.17123	0.083065	+
ABC transporter permease protein	BC_4838	Q816J2	down		down														0.00113978	0.00757294	0.999402	0.885573	0.78166	0.909051	0.867219	0.964234	-2.02756	-1.74658	0.32398	0.636216	0.003745	0.241174	0.337465	-0.18769	+	+
ABC transporter permease protein	BC_4837	Q816J3																	0.106382	0.399378	0.999402	0.82595	0.94463	0.658805	0.797469	0.800627	-1.17671	0.996855	-0.07472	0.181909	0.027863	0.206961	0.723612	0.850027
Two component system histidine kinase (EC 2.7.3.-)	BC_4836	Q816J4																	0.255192	0.475836	0.999402	0.966812	0.00387543	0.336504	0.0525184	0.0365983	0.210501	0.215878	-0.08933	0.025246	-0.69709	-0.37542	-0.52796	-0.27524
Two-component response regulator	BC_4835	Q816J5	down																0.00516523	8.3755e-10	0.999402	0.781551	0.629586	0.844194	0.873221	0.298239	-0.339	-1.02782	-0.01474	0.157111	-0.10053	-0.18215	-0.13643	0.018816		+
Transcriptional regulator, AraC family	BC_4832	Q816J7		up															0.000228358	4.13299e-07	0.699257	0.968479	0.112492	0.162728	0.00575239	0.159085	0.439541	1.03014	-0.16591	0.068979	-0.21987	-0.3274	-0.47152	0.012567		+
ABC transporter ATP-binding protein	BC_4831	Q816J8;Q816K5;Q816K4																	0.610769	0.000165491	0.117433	0.138931	0.0429283	0.0809272	4.58162e-09	0.0211072	0.061286	0.02892	-0.22221	-0.13549	-0.19669	-0.3036	0.748243	-0.01626
ABC transporter permease protein	BC_4830	Q816J9		up															0.21652	7.75473e-07	0.999402	0.19252	0.239326	0.127077	0.000331581	0.403733	-0.11519	1.12167	-0.01689	-0.2408	-0.20324	0.117647	0.511236	0.061803		+
ABC transporter permease protein	BC_4823	Q816K6			down														0.000680355	0.0122261	0.999402	0.789183	0.882073	0.951261	0.739946	0.348123	-2.217	-2.27636	-0.49116	-0.50434	-0.55632	-0.91055	-0.09881	0.049758	+
DUF4261 domain-containing protein	BC_4821	Q816K8	down		down														0.00132212	0.000576626	0.989349	0.935471	0.375569	0.448847	0.328478	0.299834	-1.23647	-2.44565	-0.20387	-0.51417	-0.09295	-0.75703	-0.24804	0.170428	+	+
Uncharacterized protein	BC_4820	Q816K9																	0.655492	0.641968	0.999402	0.811967	0.727849	0.878831	0.79037	0.770725	-0.24808	0.538087	0.076886	1.40299	0.16314	0.919912	0.391588	1.05401
Uncharacterized protein	BC_4819	Q816L0		up		up													0.000376815	5.85852e-05	0.999402	0.979735	0.928829	0.24646	0.936589	0.633782	1.85364	2.51899	-0.28922	0.009776	-0.10023	-0.90966	-0.17357	0.577091	+	+
DAGKc domain-containing protein	BC_4816	Q816L3				up													1.82998e-08	0.777115	0.999402	0.946139	0.781199	0.870496	0.948244	0.84343	1.24379	0.370725	-0.07345	0.010099	0.092968	-0.17998	-0.11867	0.159301	+
Hypoxanthine phosphoribosyltransferase (EC 2.4.2.8)	BC_4815	Q816L4			down														9.15275e-12	3.00381e-09	0.999402	0.949235	0.579148	0.0235294	0.98779	0.101807	-1.77775	-0.8797	0.071423	0.016069	-0.10941	0.256354	-0.09562	-0.07005	+
Fimbria-associated protein	BC_4811	Q816L8																	0.517768	0.348218	0.989349	0.167937	0.144998	0.801312	0.121265	0.144964	-1.62223	-0.85763	-0.095	1.41128	0.521713	0.763487	-0.14519	0.610218
Two-component response regulator	BC_4810	Q816L9	down																0.0720446	0.00221662	0.999402	0.959883	0.898811	0.925687	0.437915	0.500891	-0.80937	-1.2073	-0.20052	0.167336	0.155378	-0.23613	0.43172	-0.29299		+
Histidine kinase (EC 2.7.13.3)	BC_4809	Q816M0	down		down														6.92483e-07	1.9619e-07	0.989349	0.959883	0.937916	0.992379	0.890872	0.796675	-5.54608	-5.87699	0.512786	-0.26287	-0.29115	-0.23464	-0.00316	0.484954	+	+
Thiamine transporter	BC_4808	Q816M1																	0.646719	0.296208	0.973754	0.959883	0.715275	0.446333	0.554132	0.76411	0.214519	0.275378	-0.32804	-0.27068	0.151609	-0.56929	0.782409	0.482843
Uncharacterized protein	BC_4802	Q816M5																	0.99105	0.613691	0.989349	0.841035	0.845451	0.571117	0.22962	0.438544	0.067065	0.619514	-0.18569	0.10923	-0.01044	-0.02527	1.24859	0.383487
Phage shock protein A	BC_4801	Q816M6																	0.705235	0.0419435	0.999402	0.589826	0.781199	0.333284	0.332991	0.0482783	-0.04966	-0.06993	0.105985	-0.20623	0.128005	-0.42311	0.169449	-0.3364
DUF4178 domain-containing protein	BC_4799	Q816M8			down														3.41868e-06	2.05987e-06	0.973754	0.513701	0.174266	0.519545	0.0186347	0.0542366	-1.09197	-0.82794	-0.18461	-0.21943	-0.37007	0.065184	-0.67433	-0.28602	+
Uncharacterized protein	BC_4798	Q816M9	down		down														4.90035e-07	1.6797e-06	0.879515	0.781551	0.883322	0.723869	0.294614	0.774375	-2.8136	-2.2479	0.571152	0.385798	0.151656	-0.3916	-0.68697	-0.36654	+	+
Carbonic anhydrase (EC 4.2.1.1)	BC_4791	Q816N4																	2.05194e-08	2.61e-09	0.973754	0.831972	0.821169	0.992379	0.811945	0.355827	-0.93355	-0.7661	0.123431	0.130335	-0.04379	-0.12992	-0.05323	0.059158
S-ribosylhomocysteine lyase (EC 4.4.1.21) (AI-2 synthesis protein) (Autoinducer-2 production protein LuxS)	luxS BC_4789	Q816N5		up		up													2.01583e-05	7.43404e-07	0.999402	0.781897	0.852859	0.870496	0.777915	0.705558	1.52489	2.27225	-0.10823	0.287884	0.13662	-0.23164	-0.23939	0.399061	+	+
Phosphohydrolase (MutT/nudix family protein)	BC_4785	Q816N8		up															0.859729	6.96828e-06	0.999402	0.79748	0.156834	0.911344	0.526553	0.00555087	0.049707	1.09609	0.003881	0.159346	0.298333	-0.16615	0.027302	0.746358		+
Uncharacterized protein	BC_4782	Q816P1		up															0.0818491	0.00105787	0.999402	0.98021	0.975159	0.901193	0.759084	0.910421	0.761745	1.04021	0.452214	0.074617	-0.02421	-0.39334	0.541804	-0.40382		+
Uncharacterized protein	BC_4781	Q816P2	down		down														3.24529e-06	0.000254561	0.973754	0.971476	0.688376	0.714835	0.418254	0.864443	-3.53612	-2.15599	0.875808	0.601539	0.753171	0.286869	0.449471	0.544436	+	+
ABC transporter ATP-binding protein	BC_4779	Q816P4		up		up													2.86259e-07	1.16371e-06	0.982793	0.595387	0.00441795	0.958916	0.116326	0.00411264	1.42034	1.58361	-0.16561	-0.19429	-0.78365	-0.10617	-0.50027	-0.58912	+	+
Phosphoglycerol transferase	BC_4775	Q816P8			down														1.9557e-08	4.97664e-07	0.512786	0.26922	0.420532	0.00979241	0.0831039	4.7029e-05	-1.25273	-0.67893	-0.31376	-0.26303	-0.18181	-0.66865	-0.43247	-0.81214	+
Non-heme chloroperoxidase (EC 1.11.1.10)	BC_4774	Q816P9	down		down														1.6426e-12	1.29344e-12	0.999402	0.899272	0.57644	0.00114452	0.815404	0.213631	-3.19434	-2.94556	0.088959	-0.037	0.203488	0.827667	-0.01922	-0.13687	+	+
Collagen triple helix repeat protein	BC_4769	Q816Q2																	0.611904	0.569646	0.999402	0.756964	0.983463	0.962771	0.841133	0.861958	-1.47748	-0.59811	1.37549	0.573624	1.58121	0.888466	1.68006	0.736427
GTP cyclohydrolase 1 type 2 homolog	BC_4768	Q816Q3		up															0.41151	2.06726e-10	0.999402	0.959883	0.204549	0.843393	0.0390701	0.00365743	0.136914	1.98417	-0.00656	0.091728	0.281191	-0.07692	0.277652	0.799548		+
Phosphoenolpyruvate carboxykinase (ATP) (PCK) (PEP carboxykinase) (PEPCK) (EC 4.1.1.49)	pckA BC_4762	Q816Q7				up													6.06708e-14	0.146535	0.999402	0.335109	0.0924593	0.67857	0.00793142	0.0118043	2.58882	0.158295	-0.0129	0.297436	0.310995	-0.04389	0.336228	0.643923	+
S-adenosylmethionine synthase (AdoMet synthase) (EC 2.5.1.6) (MAT) (Methionine adenosyltransferase)	metK BC_4761	Q816Q8																	0.280679	1.05958e-05	0.999402	0.990432	0.498247	0.745619	0.89556	0.853457	0.177754	-0.46604	-0.04236	0.04864	0.17909	-0.04521	-0.13577	0.15967
Acetyltransferase (EC 2.3.1.-)	BC_4760	Q816Q9		up		up													2.30133e-06	9.46157e-06	0.999402	0.98088	0.993378	0.9518	0.569418	0.859393	2.5799	2.60918	-0.04871	0.091124	0.000808	-0.19842	0.257776	0.345656	+	+
Molybdenum cofactor biosynthesis protein B	moaB BC_4758	Q816R0	down		down														2.89283e-05	0.000336461	0.999402	0.43089	0.360115	0.911344	0.0625324	0.235756	-2.83581	-1.94063	-0.07064	1.015	0.856009	0.010065	1.29182	1.178	+	+
Probable molybdenum cofactor guanylyltransferase (MoCo guanylyltransferase) (EC 2.7.7.77) (GTP:molybdopterin guanylyltransferase) (Mo-MPT guanylyltransferase) (Molybdopterin guanylyltransferase) (Molybdopterin-guanine dinucleotide synthase) (MGD synthase)	mobA BC_4757	Q816R1																	0.103251	0.568517	0.999402	0.542106	0.441339	0.901193	0.421035	0.529901	-0.2482	0.236249	0.027655	0.299432	0.230949	-0.08528	0.099481	0.384092
Putative acetyltransferase/acyltransferase	BC_4754	Q816R4																	0.208325	0.516227	0.989349	0.775146	0.879598	0.419774	0.437915	0.642802	-0.33461	-0.10441	0.372119	0.197897	0.661972	0.25339	0.783799	-1.28055
Lysophospholipase L2 (EC 3.1.1.5)	BC_4753	Q816R5	down		down														1.00312e-08	7.67017e-06	0.991665	0.978438	0.859397	0.0925619	0.521345	0.79691	-2.96694	-1.5007	0.230284	0.021594	0.148754	0.626198	-0.4095	0.363327	+	+
Uncharacterized protein	BC_4752	Q816R6			down														1.2229e-11	1.94234e-08	0.999402	0.842624	0.939219	0.000959524	0.0399614	0.619556	-1.22027	-0.42033	0.054694	0.110329	-0.00735	0.304347	0.133316	0.13957	+
Aspartate racemase (EC 5.1.1.13)	BC_4750	Q816R8																	0.374966	0.950314	0.999402	0.606701	0.451552	0.0603444	0.153594	0.0526438	0.949324	-0.00574	-0.39404	-1.66477	-1.68784	-2.8256	-3.86702	-3.51728
ABC transporter ATP-binding protein	BC_4748	Q816S0																	0.844827	0.518693	0.859743	0.493022	0.321259	0.133097	0.186818	0.147237	0.285968	0.716922	0.730655	0.856515	0.85494	1.00854	0.847595	1.3228
SAM-dependent methyltransferase (EC 2.1.-.-)	BC_4747	Q816S1	down		down														0.000796972	0.000704683	0.999402	0.966554	0.839014	0.991065	0.70896	0.941844	-1.92916	-2.23868	-0.53375	-0.72624	-0.30561	0.139087	-0.35806	-0.41308	+	+
Uncharacterized protein	BC_4745	Q816S3	down		down														6.22163e-13	4.50246e-13	0.999402	0.099787	0.0291756	0.367084	0.000878664	3.63305e-05	-1.83631	-1.57542	0.061965	-0.25295	-0.32442	0.013573	-0.58965	-0.54737	+	+
DNA integration/recombination/invertion protein	BC_4741	Q816S6	down		down														3.81914e-06	0.000203624	0.999402	0.743404	0.755855	0.53899	0.851872	0.1388	-2.48648	-1.44252	-0.19449	0.44114	0.281296	0.296267	-0.24351	-0.66937	+	+
TrkA C-terminal domain protein	BC_4740	Q816S7																	0.000708431	0.00468941	0.999402	0.926045	0.80055	0.338254	0.406475	0.861958	0.597293	0.78632	0.006605	-0.00488	0.096296	-0.35567	0.08268	0.160835
Na+/H+ antiporter NapA	BC_4739	Q816S8																	0.922749	0.86229	0.973754	0.771801	0.809107	0.986739	0.579127	0.962637	1.18925	1.04102	-0.27162	-0.6411	0.029637	0.31068	0.506844	0.118874
Leucine--tRNA ligase (EC 6.1.1.4) (Leucyl-tRNA synthetase) (LeuRS)	leuS BC_4737	Q816T0	down		down														1.78316e-12	2.66932e-14	0.989349	0.385051	0.219894	0.076887	0.990871	0.923973	-1.27376	-1.44216	0.072266	0.199638	-0.13744	0.061651	-0.1016	0.196367	+	+
Uncharacterized protein	BC_4735	Q816T2	down																0.031982	0.00885186	0.999402	0.990432	0.566335	0.300731	0.907125	0.468269	-1.95411	-2.1616	0.157402	0.007732	-0.79615	1.30103	-0.30947	-0.41338		+
Spore germination protein IC	BC_4733	Q816T4	down		down														3.73131e-12	9.25009e-09	0.989349	0.676896	0.960931	0.0956115	0.436395	0.126928	-2.72589	-1.2806	0.154558	-0.13078	0.038294	0.273181	-0.29703	-0.16723	+	+
Spore germination protein IA	BC_4731	Q816T6			down														3.98788e-12	2.62193e-09	0.999402	0.842604	0.758713	0.136599	0.286826	0.0561218	-1.9871	-0.95962	-0.00819	-0.02812	-0.07067	0.135296	-0.28864	-0.13209	+
Probable acyltransferase (EC 2.3.1.-)	BC_4730	Q816T7																	1.08815e-08	0.756072	0.999402	0.196368	0.16973	0.00042057	0.985923	0.0126227	0.875136	0.303381	-0.03471	0.286792	0.20366	-0.65263	-0.09597	0.534848
Molybdopterin biosynthesis MoeB protein	BC_4728	Q816T9			down														3.78494e-11	1.20061e-09	0.999402	0.809569	0.363305	0.843297	0.552966	0.741464	-1.62051	-0.96455	0.015931	-0.03755	-0.17059	-0.1818	-0.21014	0.138411	+
Uncharacterized protein	BC_4726	Q816U1																	0.823462	0.556825	0.999402	0.966554	0.710478	0.657822	0.605619	0.989861	-0.30257	-0.28872	-0.61465	-0.20524	0.195977	0.033234	-0.40777	0.247536
Molybdopterin biosynthesis MoeB protein	BC_4723	Q816U3																	0.469289	0.108271	0.999402	0.966554	0.725194	0.883175	0.69063	0.999347	0.15652	0.041909	-0.00456	0.015911	-0.11918	-0.07334	0.021406	0.210685
Cyclic pyranopterin monophosphate synthase (EC 4.6.1.17) (Molybdenum cofactor biosynthesis protein C)	moaC BC_4722	Q816U4			down														2.09973e-09	0.00172523	0.973754	0.733614	0.555453	0.489207	0.727662	0.353339	-1.28185	-0.09597	0.132391	-0.06427	-0.12095	0.010995	-0.17538	0.033565	+
Molybdopterin molybdenumtransferase (EC 2.10.1.1)	BC_4721	Q816U5																	0.83941	0.0852941	0.772645	0.348795	0.239326	0.396174	0.129614	0.125491	0.068971	-0.02321	-0.32711	-0.3539	-0.3739	-0.41192	-0.52446	-0.24463
Molybdopterin-guanine dinucleotide biosynthesis protein B	BC_4720	Q816U6	down		down														0.00750964	0.00285855	0.989349	0.823301	0.329872	0.589825	0.498269	0.219487	-1.97571	-1.84566	0.283084	-0.01762	-0.40747	0.128977	-0.54436	-0.1929	+	+
Molybdopterin (MPT) converting factor, subunit 2	BC_4719	Q816U7			down														7.75953e-05	0.0146276	0.567236	0.831927	0.701867	0.0438973	0.383543	0.844371	-2.64258	-1.0956	1.1797	-0.32975	0.446652	1.48915	0.612677	-0.00252	+
Molybdopterin synthase sulfur carrier subunit	BC_4718	Q816U8	down		down														1.38335e-05	0.00015443	0.999402	0.48898	0.892271	0.558685	0.729946	0.834884	-2.61775	-2.01687	0.265923	0.494787	0.447298	0.292358	-0.21841	-0.15681	+	+
Uncharacterized protein	BC_4717	Q816U9	down		down														2.83988e-09	1.38153e-08	0.995696	0.959883	0.849272	0.127077	0.220521	0.995918	-5.62409	-4.99759	0.532123	-0.31684	0.19351	0.454374	0.978288	1.23477	+	+
Glucose 1-dehydrogenase (EC 1.1.1.47)	BC_4715	Q816V1	down		down														1.87414e-10	1.13376e-09	0.935719	0.878177	0.649167	0.119203	0.522769	0.00745221	-1.7926	-1.26899	0.193614	-0.02717	-0.11797	0.196616	-0.24338	-0.36388	+	+
CarD-like transcriptional regulator	BC_4714	Q816V2				up													7.27964e-06	0.146903	0.999402	0.966554	0.382437	0.843297	0.313435	0.957269	2.33441	0.849729	0.037807	-0.02164	0.583916	0.032907	0.467516	0.16729	+
Uncharacterized protein	BC_4713	Q816V3																	0.0674054	0.268826	0.999402	0.797046	0.990041	0.902526	0.979376	0.871237	2.4262	0.364632	-0.41976	-1.04943	0.052031	0.021805	-0.18054	0.52568
Uncharacterized protein	BC_4709	Q816V6																	9.37954e-05	4.38404e-08	0.999402	0.657691	0.239326	0.0314607	0.881818	0.00346986	0.719817	-0.92841	0.026933	0.223617	0.291345	-0.59336	-0.05795	0.862585
Transcriptional regulator, ArsR family	BC_4708	Q816V7																	0.987834	0.30326	0.989349	0.968479	0.970778	0.901193	0.75904	0.887729	0.050433	-0.73101	-0.70286	-0.02984	-0.50993	-0.16074	-0.78169	-0.03353
NAD(FAD)-utilizing dehydrogenases	BC_4706	Q816V9	down		down														4.89773e-15	2.16996e-13	0.973754	0.959883	0.834492	0.560878	0.748136	0.893581	-2.26963	-1.43336	0.113343	0.029999	-0.03221	-0.04406	-0.0493	0.2335	+	+
Pseudouridine synthase (EC 5.4.99.-)	BC_4704	Q816W1	down		down														1.41315e-15	2.66932e-14	0.999402	0.596298	0.505865	0.41886	0.0166031	0.00952854	-2.67637	-1.85293	-0.01385	-0.07046	-0.09885	-0.00929	-0.40544	-0.14326	+	+
Transcriptional regulator, DeoR family	BC_4703	Q816W2																	0.663467	0.968918	0.973754	0.962449	0.845451	0.768837	0.26081	0.809349	-0.58126	-0.01311	-0.9395	0.212489	-0.45863	-1.32354	-0.20088	-0.26053
Xaa-His dipeptidase	BC_4702	Q816W3	down																0.0019774	2.18484e-11	0.982793	0.615186	0.991801	0.750328	0.176915	0.168366	-0.29191	-1.00479	0.098381	0.173817	0.014789	-0.18932	0.075627	0.399061		+
RNA 2',3'-cyclic phosphodiesterase (RNA 2',3'-CPDase) (EC 3.1.4.58)	BC_4701	Q816W4			down														0.00408209	0.15748	0.999402	0.860897	0.662581	0.706524	0.996233	0.860589	-1.10225	-0.18622	0.021771	0.271921	-0.29843	0.119338	-0.09649	0.333133	+
Putative choline kinase involved in lipopolysaccharide biosynthesis	BC_4698	Q816W5	down																0.01262	0.000333262	0.989349	0.620624	0.972478	0.430587	0.263189	0.388491	-2.34737	-2.27249	-0.46523	0.368041	0.288641	0.32248	-0.44406	-0.40139		+
Uncharacterized protein	BC_4697	Q816W6	down		down														3.56588e-13	3.66959e-11	0.999402	0.351774	0.0719448	0.10667	0.017059	0.000220719	-2.18124	-1.26852	0.067022	-0.17657	-0.30432	0.137128	-0.47578	-0.49564	+	+
Metal-dependent hydrolase (EC 3.-.-.-)	BC_4695	Q816W7																	1.67102e-07	0.427267	0.999402	0.866658	0.573875	0.000811814	0.616646	0.192115	0.959096	0.427428	-0.05133	0.124472	0.134391	-0.76911	-0.00281	0.440988
PepSY domain-containing protein	BC_4694	Q816W8		up															0.000940217	2.23218e-09	0.999402	0.564662	0.00323264	0.022676	0.00176898	0.513339	-0.23661	1.07169	-0.02675	-0.04586	-0.30502	-0.36595	-0.41609	0.1347		+
Deblocking aminopeptidase (EC 3.4.11.-)	BC_4693	Q816W9	down																8.93215e-10	9.35585e-13	0.999402	0.931816	0.828783	0.0912854	0.442991	0.875704	-0.97723	-1.27116	-0.00885	0.088384	0.056409	-0.34936	-0.20226	0.237787		+
NTPase_I-T domain-containing protein	BC_4692	Q816X0			down														2.7412e-07	2.57985e-07	0.98965	0.621783	0.779064	0.809737	0.226722	0.967869	-1.09606	-0.78831	0.114384	0.241538	0.103543	-0.05932	0.152935	0.198211	+
Thioredoxin	BC_4691	Q816X1	down																1.25014e-06	1.85635e-12	0.973754	0.94939	0.733357	0.224076	0.0202585	0.998227	-0.52319	-1.05628	-0.07339	0.02838	0.068991	-0.27943	0.158095	0.210223		+
Cell division protein ftsK	BC_4686	Q816X4																	0.925097	0.894176	0.989349	0.926045	0.971138	0.229982	0.9879	0.881601	-0.04789	0.433515	-0.68179	0.355683	0.100638	-1.47323	-0.12448	0.428504
Nicotinate phosphoribosyltransferase (EC 6.3.4.21)	BC_4685	Q816X5	down		down														2.2682e-11	3.22187e-13	0.815738	0.959883	0.77889	0.150692	0.168515	0.36946	-1.07252	-1.14571	0.12812	0.033091	-0.03633	0.027294	0.046984	0.103937	+	+
UDP-N-acetylmuramate--L-alanine ligase (EC 6.3.2.8) (UDP-N-acetylmuramoyl-L-alanine synthetase)	murC BC_4684	Q816X6																	6.01364e-08	3.40361e-09	0.999402	0.990432	0.937316	0.911276	0.763358	0.914367	-0.68262	-0.52529	0.009891	0.049962	0.030457	-0.15435	-0.0548	0.193204
Ribosomal-protein-serine acetyltransferase (EC 2.3.1.-)	BC_4683	Q816X7		up															1.89126e-05	2.91733e-09	0.772645	0.959883	0.865091	0.901193	0.785054	0.424837	0.665569	1.54479	-0.18676	0.019777	0.061531	-0.16598	-0.04188	0.360121		+
IAA acetyltransferase (EC 2.3.1.-)	BC_4682	Q816X8																	0.98953	0.552848	0.999402	0.993431	0.939219	0.419653	0.878565	0.0561218	0.034859	0.693751	-0.31239	0.06761	0.14561	-0.71754	-0.27484	-1.00342
Uncharacterized protein	BC_4681	Q816X9				up													7.71027e-05	0.0761714	0.999402	0.882929	0.736251	0.697773	0.873753	0.0822094	2.11768	-0.528	0.021428	-0.20035	-0.3169	0.200322	0.04117	-1.90782	+
Uncharacterized protein	BC_4679	Q816Y1	down																0.114096	7.18031e-05	0.999402	0.966554	0.567816	0.477772	0.861527	0.9101	-0.42435	-1.51769	0.050173	0.108857	-0.78001	-0.72211	-0.00424	0.273072		+
Aminopeptidase (EC 3.4.11.-)	BC_4678	Q816Y2	down		down														1.5424e-11	3.8292e-15	0.548439	0.781551	0.81134	0.971772	0.0790147	0.648513	-1.07484	-1.66133	0.171436	0.117839	0.051715	-0.1249	0.079123	0.151585	+	+
General stress protein	BC_4677	Q816Y3																	0.208739	0.518902	0.815738	0.0951247	0.00705968	0.311367	0.114538	0.00539393	0.162906	0.261211	-0.16305	-0.27929	-0.43001	-0.3029	-0.33567	-0.23911
Sex pheromone staph-cAM373	BC_4675	Q816Y4	down		down														4.01588e-10	1.02615e-11	0.92941	0.831579	0.717629	0.19357	0.594009	0.174136	-1.98004	-2.22987	0.231695	-0.06626	0.13749	0.192509	0.044477	-0.12849	+	+
Chorismate mutase (EC 5.4.99.5)	BC_4674	Q816Y5			down														5.78822e-06	0.0190097	0.688737	0.31969	0.545374	0.487753	0.206949	0.0790618	-4.30194	-1.51142	1.00692	1.46076	0.777987	0.50568	0.888183	1.94671	+
Catabolite control protein A	BC_4672	Q816Y7	down																2.15907e-09	1.69153e-12	0.973754	0.719071	0.0043163	0.463022	0.35117	0.0215802	-0.95796	-1.26297	0.111056	-0.03825	-0.38894	-0.01903	-0.22572	-0.09833		+
Large-conductance mechanosensitive channel	mscL BC_4669	Q816Z0	down		down														0.000242142	4.05723e-05	0.848758	0.950059	0.894473	0.977242	0.657065	0.987319	-2.3278	-3.18697	-0.06897	-0.67898	0.079729	-0.48448	0.218702	-0.73547	+	+
Virulence factor mviM	BC_4668	Q816Z1																	2.8449e-09	0.695204	0.982793	0.926045	0.80055	0.170838	0.71786	0.555269	-0.79884	0.363794	-0.06738	0.022834	0.056588	-0.29093	-0.14958	0.289249
Histidine kinase (EC 2.7.13.3)	BC_4666	Q816Z3			down														1.89424e-08	0.00585592	0.999402	0.719071	0.368257	0.997728	0.62439	0.233102	-2.87761	-0.6097	0.218347	-0.26427	-0.4675	-0.13109	0.153264	-0.35544	+
Two-component response regulator	BC_4665	Q816Z4																	0.00543954	0.180226	0.973754	0.924346	0.969657	0.962574	0.495565	0.826821	-0.28916	0.474405	-0.09916	0.011794	0.025062	-0.14624	-0.20934	0.166282
Acetoin utilization protein AcuC	BC_4662	Q816Z7		up		up													7.51436e-12	7.5895e-11	0.999402	0.978438	0.850159	0.809088	0.28103	0.456354	3.17175	3.01189	-0.01566	0.032876	0.10368	-0.23262	0.212513	0.45454	+	+
Acetoin utilization acuB protein	BC_4661	Q816Z8				up													4.97536e-12	0.00287392	0.999402	0.966554	0.968566	0.0835545	0.221782	0.902686	2.99555	0.939614	0.044526	0.018686	0.036201	0.333993	0.221175	0.254346	+
Acetoin utilization protein AcuA (EC 2.3.1.-) (Protein acetyltransferase AcuA)	BC_4660	Q816Z9		up		up													5.04517e-15	5.49744e-10	0.999402	0.706191	0.0754312	0.558685	0.929181	0.176505	2.09559	1.25408	-0.0353	-0.02732	-0.20452	-0.21299	-0.08467	0.051157	+	+
Acetyl-coenzyme A synthetase (EC 6.2.1.1)	BC_4659	Q817A0				up													1.79755e-12	7.1839e-07	0.999402	0.850396	0.329872	0.375848	0.656742	0.303854	1.58759	0.971597	-0.03242	0.113749	0.160861	-0.26214	-0.03269	0.353325	+
Maltose O-acetyltransferase (EC 2.3.1.79)	BC_4658	Q817A1																	0.049109	5.36447e-09	0.999402	0.669152	0.31979	0.0939304	0.579182	0.471095	0.266272	-0.84852	0.083248	0.188213	0.210768	-0.42031	0.005744	0.350386
Tyrosine--tRNA ligase 1 (EC 6.1.1.1) (Tyrosyl-tRNA synthetase 1) (TyrRS 1)	tyrS1 BC_4657	Q817A2																	9.85283e-09	7.09139e-08	0.999402	0.959883	0.78166	0.939595	0.460637	0.781918	-0.66675	-0.26744	-0.01408	0.035131	-0.03246	-0.11772	-0.17985	0.172379
30S ribosomal protein S4	rpsD BC_4655	Q817A4																	8.91915e-09	0.000568662	0.999402	0.894625	0.730913	0.566582	0.736089	0.362263	-0.91888	-0.05466	0.020177	0.005738	0.081591	-0.03541	-0.04152	0.071604
L-methionine gamma-lyase (EC 4.4.1.11)	BC_4654	Q817A5																	0.000275044	0.133505	0.713638	0.893851	0.998058	0.446353	0.422384	0.986366	-0.89156	0.003964	-0.38071	0.164429	0.008466	-0.40362	-0.35772	0.218819
Septation ring formation regulator EzrA	ezrA BC_4649	Q817A9		up		up													5.31966e-11	1.50892e-08	0.989349	0.921891	0.00772568	0.39383	0.00671599	0.0278063	1.57559	1.38243	-0.08018	0.006998	0.47056	-0.2903	0.330738	0.571512	+	+
Cysteine desulfhydrase (EC 4.4.1.-)	BC_4648	Q817B0	down		down														2.33992e-06	3.91506e-05	0.809494	0.442969	0.70992	0.827767	0.534715	0.371383	-1.6877	-1.02512	-0.41616	-0.40111	-0.19214	-0.25248	-0.35565	-0.15998	+	+
Probable tRNA sulfurtransferase (EC 2.8.1.4) (Sulfur carrier protein ThiS sulfurtransferase) (Thiamine biosynthesis protein ThiI) (tRNA 4-thiouridine synthase)	thiI BC_4647	Q817B1	down		down														2.15785e-13	1.94671e-11	0.999402	0.678941	0.486132	0.00597594	0.890628	0.18214	-2.18688	-1.28623	0.046007	-0.06683	-0.12513	0.333715	-0.06958	-0.00961	+	+
Acetyl-coenzyme A synthetase (EC 6.2.1.1)	BC_4645	Q817B2		up		up													4.93387e-13	3.14761e-09	0.999402	0.966812	0.178994	0.15083	0.142333	0.633237	2.17245	1.50777	0.00315	0.076222	0.253801	-0.37212	0.133918	0.305429	+	+
PhnB protein	BC_4644	Q817B3	down																0.00610835	1.86063e-08	0.999402	0.990432	0.655724	0.826948	0.767883	0.0278371	-0.56151	-1.48268	-7.57e-05	0.045303	0.184803	-0.22326	0.005355	-0.42164		+
Metal-dependent hydrolase	BC_4643	Q817B4																	0.0359237	0.504857	0.973754	0.542106	0.474689	0.0039784	0.592292	0.859266	0.196621	0.278537	-0.07619	0.171408	0.109564	-0.48229	-0.0319	0.237739
NAD kinase 2 (EC 2.7.1.23) (ATP-dependent NAD kinase 2)	nadK2 BC_4642	Q817B5																	2.10917e-05	0.89603	0.974636	0.502138	0.612636	0.222069	0.0393	0.000820623	0.489679	0.34339	0.094186	0.189648	0.093695	-0.28897	0.142756	0.668271
Uncharacterized protein	BC_4641	Q817B6																	0.295845	0.0677634	0.999402	0.719039	0.897928	0.834303	0.861435	0.85165	-0.3274	1.87733	0.570932	-0.38455	0.112438	-1.0011	0.530229	-0.26055
Uncharacterized protein	BC_4640	Q817B7																	3.10277e-08	3.57818e-05	0.999402	0.513701	0.197896	0.0546743	0.0568444	0.000185434	-0.79578	-0.14691	0.029547	-0.08772	-0.17844	0.126472	-0.34183	-0.37192
Thiol peroxidase (Tpx) (EC 1.11.1.24) (Peroxiredoxin tpx) (Prx) (Thioredoxin peroxidase) (Thioredoxin-dependent peroxiredoxin)	tpx BC_4639	Q817B8	down																0.000139071	6.36007e-09	0.999402	0.950457	0.882073	0.645605	0.139791	0.628396	-0.60182	-1.01926	0.048796	0.09926	0.062119	-0.01788	0.183098	0.09516		+
Adenine-specific methyltransferase (EC 2.1.1.72)	BC_4638	Q817B9	down		down														2.57233e-09	7.4806e-11	0.999402	0.850396	0.971138	0.267731	0.880424	0.772815	-1.37633	-1.43722	-0.02774	-0.03038	-0.00545	0.093606	-0.13778	0.13788	+	+
Acetate kinase (EC 2.7.2.1) (Acetokinase)	ackA BC_4637	Q817C0	down		down														5.04447e-13	7.67577e-12	0.999402	0.178738	0.119115	0.823644	0.0478718	0.0011673	-1.88677	-1.25013	0.000509	-0.21613	-0.23217	-0.08499	-0.37684	-0.30929	+	+
MutT/nudix family protein	BC_4636	Q817C1																	0.338738	0.0148417	0.999402	0.842604	0.859397	0.334287	0.66143	0.253518	0.10603	3.13916	1.8714	1.61636	2.08796	2.50464	1.59186	-0.41717
Protein ecsC	BC_4634	Q817C3		up															4.96767e-07	2.38609e-10	0.999402	0.885178	0.15743	0.848632	0.606383	0.343183	0.825872	1.68087	-0.04095	-0.00369	-0.23282	-0.17641	-0.19166	0.048782		+
Uncharacterized protein	BC_4631	Q817C5																	0.745771	0.178316	0.989349	0.828092	0.999243	0.947155	0.278338	0.975125	0.222879	0.830333	0.275812	0.045031	-0.07803	0.134861	0.378489	-0.48532
Argininosuccinate synthase (EC 6.3.4.5) (Citrulline--aspartate ligase)	argG BC_4630	Q817C6		up		up													1.38087e-11	8.63652e-06	0.999402	0.428707	0.0564958	0.322493	0.156131	0.0561218	2.72394	1.38198	0.065207	0.374575	0.532942	-0.4124	0.258006	0.710027	+	+
Argininosuccinate lyase (ASAL) (EC 4.3.2.1) (Arginosuccinase)	argH BC_4629	Q817C7				up													3.71472e-08	0.000337757	0.999402	0.942925	0.0417344	0.992379	0.0352145	0.0158158	1.37144	-0.31043	0.093628	0.108236	0.48903	-0.12898	0.344985	0.751892	+
Uncharacterized protein	BC_4627	Q817C9	down		down														9.94211e-07	3.87769e-07	0.688737	0.966554	0.655724	0.30016	0.990895	0.689212	-2.36401	-2.21808	0.645035	0.12138	-0.29074	0.425339	-0.10838	0.456465	+	+
Universal stress protein	BC_4625	Q817D1		up		up													1.09524e-14	2.54898e-11	0.999402	0.959883	0.553192	0.471399	0.0530854	0.835612	2.76801	1.91844	0.057355	0.084195	-0.10945	0.002363	0.196039	0.165407	+	+
3-oxoacyl-[acyl-carrier protein] reductase (EC 1.1.1.100)	BC_4624	Q817D2				up													0.00329372	0.156422	0.999402	0.959883	0.991886	0.870785	0.873221	0.318554	1.49681	-0.32641	0.02955	-0.07735	0.027749	-0.29615	0.040314	-0.49078	+
Alanine dehydrogenase (EC 1.4.1.1)	BC_4623	Q817D3				up													2.57247e-10	3.53304e-11	0.989349	0.841035	0.937136	0.24646	0.717057	0.349486	1.00788	-0.78418	-0.05247	-0.00013	0.029638	-0.27291	-0.04886	0.326891	+
Cupin_2 domain-containing protein	BC_4621	Q817D5				up													1.56329e-08	0.00533549	0.995696	0.69078	0.534435	0.428395	0.488474	0.235226	1.46937	0.800035	0.116149	0.221171	0.18603	-0.33424	0.065102	0.487106	+
Zwittermicin A resistance protein zmaR	BC_4620	Q817D6																	0.312219	0.0704716	0.999402	0.924014	0.366048	0.469935	0.75346	0.541458	0.641433	1.24738	0.023943	-0.06126	0.372971	0.108824	-0.02722	0.379675
Uncharacterized protein	BC_4616	Q817D9	down		down														7.66787e-06	3.56104e-05	0.999402	0.625643	0.998058	0.340499	0.553437	0.963007	-3.65863	-3.25047	0.478776	-0.72825	0.13449	-0.02519	-0.68606	0.438891	+	+
Xaa-Pro dipeptidase (EC 3.4.13.9)	BC_4614	Q817E1																	0.00973976	9.53153e-10	0.999402	0.543032	0.239326	0.577235	0.0380289	0.92328	-0.27373	-0.88329	0.076616	0.215327	0.218098	-0.23841	0.20959	0.231167
UPF0173 metal-dependent hydrolase BC_4613	BC_4613	Q817E2																	0.51785	1.04653e-08	0.729779	0.6639	0.997466	0.380697	0.588868	0.58775	0.091416	-0.60975	-0.16936	-0.05749	0.012784	-0.27311	-0.01354	0.117894
Cytosolic protein containing multiple CBS domains	BC_4611	Q817E4																	0.000235482	1.26947e-07	0.999402	0.966812	0.55242	0.626307	0.177832	0.355843	-0.52816	-0.68899	-0.04087	0.031188	-0.12793	-0.24415	-0.34126	0.02669
Phosphoesterase, DHH family protein	BC_4608	Q817E6	down		down														1.62802e-11	5.32801e-13	0.999402	0.959883	0.631701	0.839707	0.408852	0.0133379	-1.52934	-1.64314	-0.0145	0.027168	-0.08568	-0.08703	-0.22862	-0.16946	+	+
Uncharacterized protein	BC_4607	Q817E7																	0.0609724	0.313674	0.989349	0.966554	0.529115	0.802845	0.425699	0.637982	-1.0479	-0.41751	-0.73856	-0.17085	-1.3623	-1.17178	-0.17415	-0.96
DNA polymerase III subunit alpha (EC 2.7.7.7)	BC_4605	Q817E8																	6.76561e-05	6.19203e-06	0.989349	0.882929	0.993088	0.0781743	0.914097	0.224152	-0.53463	-0.35413	-0.07554	0.118845	0.014659	-0.42627	-0.12432	0.419687
Malate dehydrogenase (oxaloacetate-decarboxylating) (EC 1.1.1.38)	BC_4604	Q817E9	down		down														4.63347e-11	1.593e-14	0.982793	0.502138	0.553192	0.842554	0.992797	0.692763	-1.1045	-1.66684	0.085599	0.184053	-0.07783	-0.16724	-0.1011	0.152735	+	+
Transcriptional regulator, GntR family	BC_4603	Q817F0			down														2.58596e-06	0.00979558	0.999402	0.850396	0.472727	0.883175	0.310669	0.949244	-1.94433	-0.51384	0.043905	0.254439	0.395789	-0.2345	0.348572	0.251476	+
Acetyl-coenzyme A carboxylase carboxyl transferase subunit beta (ACCase subunit beta) (Acetyl-CoA carboxylase carboxyltransferase subunit beta) (EC 2.1.3.15)	accD BC_4602	Q817F1	down																0.000168415	2.71343e-11	0.724485	0.966812	0.834492	0.369275	0.788612	0.656624	-0.45446	-1.19109	-0.1843	0.074708	0.063956	-0.28739	-0.0474	0.127178		+
Acetyl-coenzyme A carboxylase carboxyl transferase subunit alpha (ACCase subunit alpha) (Acetyl-CoA carboxylase carboxyltransferase subunit alpha) (EC 2.1.3.15)	accA BC_4601	Q817F2	down																1.8798e-06	4.94663e-12	0.999402	0.966554	0.885358	0.466603	0.533296	0.783446	-0.73175	-1.51149	0.029881	0.030877	0.052064	-0.27264	-0.21133	0.271047		+
ATP-dependent 6-phosphofructokinase (ATP-PFK) (Phosphofructokinase) (EC 2.7.1.11) (Phosphohexokinase)	pfkA BC_4600	Q817F3	down		down														8.42257e-06	8.33588e-08	0.999402	0.988278	0.437668	0.115811	0.448975	0.456022	-1.09405	-1.24485	0.010728	0.042168	-0.24617	0.306525	0.119779	-0.02138	+	+
Pyruvate kinase (EC 2.7.1.40)	BC_4599	Q817F4	down																2.45342e-07	5.96431e-12	0.999402	0.385298	0.0043163	0.290421	9.0824e-05	0.00150813	-0.67324	-1.11001	0.016095	-0.1197	-0.38395	0.017138	-0.65527	-0.23979		+
Citrate synthase	BC_4594	Q817F7				up													1.0383e-13	0.00883145	0.815738	0.968463	0.517246	0.992983	0.180236	0.869657	2.29317	0.63451	-0.16324	0.071402	0.136803	-0.13036	0.103446	0.175743	+
Isocitrate dehydrogenase [NADP] (EC 1.1.1.42)	BC_4593	Q817F8				up													2.11839e-13	0.093886	0.999402	0.823841	0.329872	0.822455	0.00736486	0.186446	1.94074	0.167945	-0.00553	0.125953	0.169381	-0.17733	0.25974	0.399292	+
Malate dehydrogenase (EC 1.1.1.37)	mdh BC_4592	Q817F9																	3.62996e-06	0.0902404	0.999402	0.80944	0.765272	0.112219	0.111218	0.717842	0.899586	0.09029	-0.03226	0.165825	0.101671	-0.45507	0.209304	0.303024
MaoC family protein	BC_4591	Q817G0																	0.245324	0.474922	0.999402	0.944048	0.894473	0.643411	0.370303	0.732445	1.70435	1.2144	0.389393	-1.0315	-0.46829	-1.79026	-2.06707	1.1146
Alkaline phosphatase synthesis two-component response regulator phoP	BC_4589	Q817G2	down		down														2.14515e-08	2.6336e-11	0.999402	0.993305	0.746268	0.87267	0.271939	0.642674	-1.30605	-1.75491	0.01121	0.059281	0.112195	-0.18445	0.131393	0.092284	+	+
Histidine kinase (EC 2.7.13.3)	BC_4588	Q817G3			down														1.92487e-08	0.84235	0.999402	0.990432	0.456904	0.837434	0.525824	0.995318	-1.02499	0.308346	-0.03634	0.04841	-0.13629	-0.08214	-0.21283	0.212082	+
DNA polymerase I (EC 2.7.7.7)	polA BC_4587	Q817G4																	0.0624073	1.60662e-05	0.999402	0.959883	0.594424	0.958916	0.0762692	0.868626	-0.12544	-0.10614	0.015173	0.075181	0.090427	-0.14363	0.093379	0.184888
Formamidopyrimidine-DNA glycosylase (Fapy-DNA glycosylase) (EC 3.2.2.23) (DNA-(apurinic or apyrimidinic site) lyase MutM) (AP lyase MutM) (EC 4.2.99.18)	mutM fpg BC_4586	Q817G5			down														2.41108e-07	0.000122655	0.999402	0.959883	0.753053	0.425197	0.636435	0.621248	-1.26208	-0.44301	0.016359	0.008403	0.124642	0.087717	0.03068	0.067222	+
Dephospho-CoA kinase (EC 2.7.1.24) (Dephosphocoenzyme A kinase)	coaE BC_4584	Q817G7			down														1.86164e-11	3.09279e-09	0.999402	0.850396	0.545903	0.911344	0.958219	0.0657801	-1.37465	-0.65324	0.016388	-0.00675	-0.09395	-0.10725	-0.08854	-0.04463	+
Glyceraldehyde-3-phosphate dehydrogenase (EC 1.2.1.-)	BC_4583	Q817G8				up													8.54913e-08	0.0491724	0.999402	0.466549	0.018259	0.584201	0.0345296	0.148598	1.33117	0.011808	0.002033	0.317916	0.581818	-0.28484	0.359402	0.546833	+
S-adenosylmethionine decarboxylase proenzyme 1 (AdoMetDC 1) (SAMDC 1) (EC 4.1.1.50) [Cleaved into: S-adenosylmethionine decarboxylase 1 beta chain; S-adenosylmethionine decarboxylase 1 alpha chain]	speH1 BC_4582	Q817G9	down		down														4.59875e-09	3.23967e-07	0.999402	0.966554	0.831992	0.034919	0.981029	0.308133	-1.84572	-1.04941	-0.11257	0.091998	-0.08099	0.43504	-0.10917	-0.0776	+	+
Transcriptional repressor NrdR	nrdR BC_4581	Q817H0																	0.633915	0.367713	0.999402	0.894625	0.384362	0.706524	0.0769489	0.815398	0.09498	0.460811	0.034269	0.126158	0.216927	-0.23041	0.242648	0.147452
Replication initiation and membrane attachment protein	BC_4580	Q817H1	down		down														1.20092e-05	0.00150064	0.628526	0.75975	0.239326	0.197614	0.392011	0.490302	-2.38807	-1.25249	0.786785	0.338593	0.747069	0.603316	0.346444	0.599763	+	+
Primosomal protein dnaI	BC_4579	Q817H2			down														2.0366e-07	0.000909519	0.989349	0.669736	0.736251	0.0618014	0.936589	0.586259	-1.87038	-0.5857	-0.1804	-0.21834	-0.16165	-0.79597	-0.14068	-0.01813	+
Uncharacterized protein	BC_4578	Q817H3			down														0.00603319	0.0595855	0.982793	0.567735	0.897853	0.987433	0.233656	0.549685	-2.61745	-1.26061	1.01163	0.767285	1.14504	0.742152	1.49608	1.24656	+
Threonine--tRNA ligase (EC 6.1.1.3) (Threonyl-tRNA synthetase) (ThrRS)	thrS BC_4576	Q817H5			down														2.04901e-13	7.15649e-13	0.982793	0.762843	0.818304	0.634886	0.612478	0.853364	-1.29167	-0.88113	-0.05391	-0.00374	-0.02354	-0.07556	-0.04525	0.186481	+
50S ribosomal protein L35	rpmI BC_4574	Q817H6																	0.247848	0.6145	0.999402	0.949235	0.976987	0.638515	0.79037	0.885536	-1.02628	-0.13123	0.42019	0.352843	-0.08199	0.635509	0.332129	0.463368
50S ribosomal protein L20	rplT BC_4573	Q817H7	down		down														3.01273e-08	2.20983e-07	0.999402	0.972486	0.721174	0.123503	0.592292	0.657949	-1.63076	-1.0985	-0.01147	0.032358	-0.1274	0.285843	-0.25979	0.066437	+	+
Deblocking aminopeptidase (EC 3.4.11.-)	BC_4571	Q817H8	down		down														1.02455e-11	3.97648e-15	0.999402	0.669152	0.806269	0.0335723	0.565834	0.0256071	-1.18736	-1.79914	-0.02993	-0.03423	-0.03308	-0.3786	-0.17227	-0.04679	+	+
Transcriptional regulator, TetR family	BC_4570	Q817H9	down		down														9.47688e-12	1.05672e-08	0.999402	0.550351	0.939948	0.958868	0.21025	0.45516	-3.30371	-2.16733	0.09914	-0.03405	0.058971	-0.1638	-0.38121	0.229689	+	+
Metal-dependent phosphohydrolase	BC_4564	Q817I3		up															0.000103811	0.000101435	0.991665	0.914008	0.897928	0.457683	0.798679	0.814526	0.543763	1.27811	-1.05279	0.560892	0.531418	0.016781	0.483167	0.452324		+
Small, acid-soluble spore protein I (SASP I)	sspI BC_4563	Q817I4	down		down														1.03712e-14	7.24286e-14	0.989349	0.327673	0.303001	0.20104	0.0768926	0.0022355	-3.02749	-2.34726	0.099841	-0.20151	-0.20072	0.101274	-0.39911	-0.36638	+	+
23S rRNA methyltransferase (EC 2.1.1.-)	BC_4562	Q817I5																	7.34086e-07	0.00718157	0.999402	0.98021	0.74993	0.676663	0.481732	0.861958	-0.83957	-0.02208	0.053839	0.042729	-0.07239	-0.22555	-0.23109	0.169464
Phenylalanine--tRNA ligase alpha subunit (EC 6.1.1.20) (Phenylalanyl-tRNA synthetase alpha subunit) (PheRS)	pheS BC_4561	Q817I6	down		down														6.19367e-07	7.03699e-09	0.999402	0.719039	0.960931	0.988078	0.896326	0.906206	-1.04337	-1.12586	0.019316	0.206041	-0.01238	-0.12526	-0.06125	0.244766	+	+
Phenylalanine--tRNA ligase beta subunit (EC 6.1.1.20) (Phenylalanyl-tRNA synthetase beta subunit) (PheRS)	pheT BC_4560	Q817I7																	0.00131902	9.37868e-12	0.999402	0.485773	0.168615	0.973361	0.835611	0.355843	-0.23175	-0.76336	0.039696	0.170783	-0.14375	-0.13927	-0.12787	0.107645
Asparagine--tRNA ligase (EC 6.1.1.22) (Asparaginyl-tRNA synthetase) (AsnRS)	asnS BC_4559	Q817I8	down		down														6.56755e-11	1.05647e-12	0.999402	0.771801	0.730913	0.931018	0.171594	0.767598	-1.00592	-1.04327	0.000436	-0.01176	-0.04415	-0.11558	0.047517	0.167689	+	+
Ribonuclease HIII (RNase HIII) (EC 3.1.26.4)	rnhC BC_4556	Q817J0																	0.00056114	0.0216696	0.999402	0.966554	0.877901	0.787981	0.162959	0.0452344	-0.35398	0.101653	-0.04948	0.035692	-0.0256	-0.08099	0.087364	0.488611
Colicin V production protein	BC_4554	Q817J2																	0.0448779	0.517465	0.879515	0.858884	0.363142	0.338254	0.985288	0.792144	-1.4488	-0.13762	-1.02242	-0.38879	-1.38332	-1.11649	-0.06944	-0.1505
DNA-directed DNA polymerase (EC 2.7.7.7)	BC_4553	Q817J3	down		down														3.0972e-13	1.38884e-12	0.989349	0.751153	0.528533	0.328107	0.425699	0.358701	-2.07709	-1.57262	0.091595	0.15486	0.134707	0.03434	0.029895	0.055278	+	+
Cell surface protein	BC_4549	Q817J5				up													7.72072e-05	0.475391	0.919003	0.371913	0.0537583	0.946731	0.909334	0.603496	2.09937	-0.67676	-0.6217	-1.2631	-1.31499	-0.21735	0.00604	-0.20277	+
Cell surface protein	BC_4547	Q817J7				up													9.70367e-09	0.17149	0.926487	0.730682	0.0773987	0.665935	0.120954	0.732445	5.37539	1.20403	-0.73863	-0.49176	-1.48981	-0.57144	-1.2948	-0.14197	+
High-affinity heme uptake system protein IsdE (Iron-regulated surface determinant protein E) (Staphylococcal iron-regulated protein F)	BC_4546	Q817J8				up													9.11322e-08	0.335772	0.999402	0.966554	0.966573	0.988078	0.542368	0.841933	1.12453	0.462673	-0.08012	0.027959	-0.00778	-0.12619	-0.22726	0.158475	+
Ferrichrome transport ATP-binding protein fhuC	BC_4544	Q817K0		up		up													3.88666e-14	3.02334e-10	0.989349	0.69184	0.843552	0.889069	0.687726	0.174627	4.5876	2.67244	0.189489	0.281986	0.112786	-0.20011	-0.24546	0.638028	+	+
Methyltransferase (EC 2.1.1.-)	BC_4541	Q817K1			down														5.85543e-11	2.08174e-08	0.973754	0.577227	0.768738	0.798963	0.115289	0.0993067	-1.92185	-0.96945	-0.16332	-0.1478	-0.08102	-0.20644	-0.41358	-0.13544	+
Uncharacterized protein	BC_4540	Q817K2																	0.891656	0.0780427	0.989349	0.842604	0.862856	0.55248	0.759357	0.431561	-0.41102	-0.69783	0.057274	0.793743	0.614294	-0.15469	-0.05653	-0.15727
Two-component response regulator ycbL	BC_4539	Q817K3																	0.306232	0.284258	0.999402	0.643332	0.910647	0.787981	0.818713	0.497088	0.492601	0.822878	0.006785	-0.90848	0.143705	-0.04542	0.092887	-0.5645
Histidine kinase (EC 2.7.13.3)	BC_4538	Q817K4																	0.640725	0.282585	0.999402	0.615186	0.657146	0.489207	0.308895	0.176356	-0.20205	-0.18362	-0.20829	-0.55219	-0.39956	-0.68495	-0.79178	-0.7365
Bacitracin transport ATP-binding protein bcrA	BC_4537	Q817K5			down														0.0029398	0.956576	0.973754	0.810906	0.867336	0.987433	0.729946	0.636187	-1.5776	0.304679	-0.13825	-0.25685	-0.50474	-0.15781	-1.05417	-0.1943	+
DUF4097 domain-containing protein	BC_4534	Q817K8			down														0.000362001	0.0561542	0.989349	0.858884	0.633527	0.783986	0.661984	0.59038	-2.00532	-1.28379	-0.32958	-0.20836	-0.1605	-0.09082	-0.37133	0.174277	+
Ferrichrome-binding protein	BC_4528	Q817L3			down														1.77754e-05	4.99726e-05	0.999402	0.976026	0.177042	0.466603	0.958711	0.794424	-1.12752	-0.72218	0.079789	0.079276	-0.43649	0.123941	-0.12384	0.106276	+
Long-chain-fatty-acid--CoA ligase (EC 6.2.1.3)	BC_4526	Q817L4		up		up													3.98214e-08	3.90955e-06	0.976658	0.993305	0.759058	0.0363396	0.914097	0.441563	1.01203	1.03398	0.121	0.058611	-0.06359	0.21194	-0.12397	0.069665	+	+
Transcriptional regulator, TetR family	BC_4525	Q817L5																	0.000403305	0.00159949	0.999402	0.959883	0.674564	0.843393	0.496337	0.116774	0.600211	0.825374	0.004201	0.092896	0.128495	-0.07412	0.046491	0.532416
3-hydroxybutyryl-CoA dehydratase (EC 4.2.1.55)	BC_4524	Q817L6				up													2.32172e-15	4.43157e-05	0.859743	0.618704	0.327225	0.227862	0.478792	0.0124089	2.31903	-0.0871	-0.11325	-0.05053	-0.12602	-0.28167	-0.1891	-0.09142	+
Electron transfer flavoprotein beta-subunit	BC_4523	Q817L7				up													1.82975e-11	0.398729	0.999402	0.652042	0.393887	0.227048	0.102972	0.684649	1.70778	0.430208	-0.03557	0.188934	0.176039	-0.33974	0.159384	0.292958	+
Thioredoxin	BC_4521	Q817L8																	0.0200228	2.30535e-06	0.999402	0.98088	0.648362	0.973361	0.992255	0.0150054	0.451963	-0.79935	-0.05695	0.03878	-0.14561	-0.11537	-0.103	-0.41123
UvrABC system protein C (Protein UvrC) (Excinuclease ABC subunit C)	uvrC BC_4520	Q817L9																	6.37181e-05	0.000139779	0.999402	0.882929	0.563225	0.745877	0.20292	0.844829	-0.78146	-0.41742	0.052179	0.144558	0.185558	-0.0298	0.196234	0.147462
Succinate dehydrogenase cytochrome b558 subunit	BC_4518	Q817M0		up															0.728037	0.00717388	0.973754	0.380967	0.445131	0.968001	0.677076	0.597592	0.223674	1.90441	-0.58408	-1.13348	-0.70454	-0.19509	-0.64287	-0.28758		+
Succinate dehydrogenase flavoprotein subunit (EC 1.3.99.1)	BC_4517	Q817M1																	1.63197e-09	2.56204e-06	0.92941	0.137674	0.952564	0.617421	0.0794863	0.00176783	-0.76358	0.797944	-0.08781	-0.15154	-0.00246	-0.19741	0.075455	-0.14098
Succinate dehydrogenase iron-sulfur protein (EC 1.3.99.1)	BC_4516	Q817M2																	2.09771e-06	0.000162332	0.999402	0.513701	0.84901	0.809937	0.113331	0.0190303	-0.74869	0.865075	0.0748	-0.12778	0.06631	-0.07386	0.16106	-0.19501
Esterase (EC 3.-.-.-)	BC_4515	Q817M3																	0.916682	0.318536	0.848758	0.842604	0.879798	0.224076	0.174356	0.712584	0.00647	0.508325	-0.2532	0.172378	-0.05461	-0.44931	-0.43087	0.093716
Chemotaxis motA protein	BC_4513	Q817M5																	0.204841	0.137814	0.999402	0.927834	0.923066	0.774189	0.667825	0.612807	0.548934	0.946957	-0.0248	0.215366	-0.09872	-0.36444	0.192322	-0.14663
Acid phosphatase (EC 3.1.3.2)	BC_4511	Q817M7	down		down														3.71694e-11	5.26508e-11	0.999402	0.831972	0.470397	0.0372333	0.842481	0.00035745	-1.79478	-1.4376	0.017794	-0.03774	-0.1525	0.262023	-0.14886	-0.55128	+	+
Sodium export ATP-binding protein	BC_4510	Q817M8																	0.77457	0.373142	0.999402	0.203546	0.360115	0.856187	0.545101	0.121878	0.072529	0.191144	-0.07924	-0.34533	-0.23091	-0.1927	-0.24783	-0.14307
Sodium export permease protein	BC_4509	Q817M9		up															0.0109297	0.000595959	0.999402	0.633728	0.139585	0.822936	0.0833198	0.301356	0.813648	1.47939	-0.11937	-0.30202	-0.65752	-0.26848	-0.79321	-0.24988		+
Transcriptional regulator	BC_4505	Q817N2	down		down														4.33094e-06	2.7549e-06	0.859743	0.916224	0.68251	0.236393	0.0830139	0.0816894	-2.63657	-2.42068	0.642398	0.250746	0.366976	0.637831	0.931014	1.30751	+	+
Cytosine deaminase (EC 3.5.4.1)	BC_4503	Q817N4				up													1.21515e-09	0.427909	0.999402	0.717263	0.363305	0.499185	0.332623	0.735524	1.77954	0.459504	0.077705	0.215546	0.255964	-0.31458	0.123425	0.309368	+
Germination protein gerE	BC_4501	Q817N6	down		down														3.08747e-09	3.23477e-13	0.848758	0.675817	0.011447	0.0470553	0.948014	0.00849067	-1.27604	-2.10218	0.194691	0.193754	-0.46818	-0.49312	-0.11774	-0.27707	+	+
ThiJ/PfpI family protein	BC_4500	Q817N7																	0.0143085	0.000199057	0.999402	0.813702	0.747378	0.020631	0.890628	0.00959325	-0.7237	-0.94482	-0.096	-0.16616	-0.18749	0.847603	-0.02121	-0.89131
Transcriptional regulator, TetR family	BC_4499	Q817N8	down		down														0.000438694	8.70081e-06	0.580244	0.619844	0.989128	0.642087	0.556898	0.0530142	-2.26154	-2.67547	0.001619	-0.3813	0.503959	0.731072	-0.20498	-0.11258	+	+
ThiJ/PfpI family protein	BC_4498	Q817N9	down		down														0.00606871	0.00145196	0.995494	0.995403	0.760434	0.993513	0.872855	0.603275	-2.85773	-2.93833	-0.03035	0.555562	0.664218	-0.3505	-0.0369	-0.47708	+	+
Glutamate racemase (EC 5.1.1.3)	murI BC_4496	Q817P1																	0.0194268	0.909927	0.999402	0.809817	0.191363	0.588833	0.854587	0.943596	-0.68082	0.298684	-0.1703	-0.17085	-0.58641	-0.4089	0.002082	0.168319
Germination protein germ	BC_4495	Q817P2	down																1.03983e-05	1.40173e-10	0.772645	0.279037	0.806269	0.875687	0.0881693	0.263517	-0.66079	-1.18969	0.206256	-0.21149	-0.05539	-0.1744	-0.38083	0.008713		+
Ribonuclease PH (RNase PH) (EC 2.7.7.56) (tRNA nucleotidyltransferase)	rph BC_4494	Q817P3	down																7.31075e-06	2.74715e-09	0.999402	0.919836	0.781199	0.864773	0.96308	0.738267	-0.94916	-1.38234	0.021767	-0.01622	-0.08926	-0.07117	-0.11646	0.108407		+
dITP/XTP pyrophosphatase (EC 3.6.1.66) (Non-canonical purine NTP pyrophosphatase) (Non-standard purine NTP pyrophosphatase) (Nucleoside-triphosphate diphosphatase) (Nucleoside-triphosphate pyrophosphatase) (NTPase)	BC_4493	Q817P4	down		down														3.77776e-16	2.53774e-16	0.753819	0.927834	0.592364	0.0264144	0.979376	0.000342424	-2.40249	-2.16649	0.143031	0.025247	-0.06578	0.116228	-0.10397	-0.24092	+	+
Phosphoesterase (EC 3.1.4.-)	BC_4492	Q817P5	down		down									up					5.23822e-08	1.88047e-05	0.0671952	0.0422929	0.0395229	0.00637048	0.0160167	0.0578138	-4.3664	-2.38891	2.03105	2.01693	1.71194	2.06164	1.69052	1.7143	+	+				+
Uncharacterized protein	BC_4488	Q817P6			down														0.00709174	0.0200519	0.999402	0.966554	0.649167	0.80993	0.693965	0.275963	-2.32856	-1.38376	0.073229	0.994932	0.866729	0.195596	0.960989	0.094247	+
DNA helicase (EC 3.6.4.12)	BC_4487	Q817P7		up		up													2.82127e-06	1.48226e-09	0.912875	0.883166	0.648362	0.298708	0.13484	0.270012	1.02166	2.0262	-0.20875	0.139646	0.151297	-0.38533	0.224883	0.471316	+	+
DarT domain-containing protein	BC_4486	Q817P8																	0.2699	0.268458	0.973754	0.608207	0.402349	0.159829	0.96308	0.669296	-0.20127	0.048685	0.156781	0.097991	-0.36247	-1.19089	-0.36746	-0.08749
Uncharacterized protein	BC_4483	Q817P9																	0.078263	5.68994e-08	0.999402	0.678508	0.00264182	0.0264144	0.0079417	0.0015829	0.151402	0.922126	0.033112	0.131565	0.334047	-0.35921	0.158541	0.553248
TPR repeat protein	BC_4481	Q817Q1	down		down														3.85938e-05	9.58463e-05	0.999402	0.588295	0.91621	0.902533	0.622417	0.950976	-2.81495	-2.84881	-0.67162	-0.97566	-0.64798	-0.68829	-0.54055	-1.30449	+	+
ATP-dependent Clp protease ATP-binding subunit ClpX	clpX BC_4479	Q817Q2			down														1.37936e-12	2.16996e-13	0.999402	0.967588	0.876407	0.184315	0.454338	0.0150054	-1.04664	-0.89657	0.020251	0.045123	-0.01246	-0.01205	-0.16888	-0.00676	+
Endopeptidase La (EC 3.4.21.53)	BC_4478	Q817Q3																	9.11322e-08	0.0187842	0.999402	0.514482	0.128782	0.0140186	0.0199657	0.0451669	-0.67618	0.12142	0.009054	0.186215	-0.18877	-0.44098	-0.37228	-0.03717
Lon protease (EC 3.4.21.53) (ATP-dependent protease La)	lon BC_4477	Q817Q4	down		down														1.9271e-12	2.32828e-12	0.999402	0.882929	0.215129	0.60043	0.968058	0.222998	-1.75354	-1.42513	-0.03185	-0.00167	-0.19558	-0.03507	-0.09014	0.020323	+	+
Probable GTP-binding protein EngB	engB BC_4476	Q817Q5			down														8.49109e-12	4.82069e-09	0.999402	0.80944	0.867336	0.649468	0.838891	0.0237969	-1.90067	-0.9162	0.001221	-0.04307	-0.04047	-0.02994	-0.14784	-0.19869	+
Osmotically inducible protein C	BC_4475	Q817Q6	down																0.002498	4.01609e-08	0.999402	0.886838	0.930786	0.0316363	0.456275	0.00853717	-0.70854	-1.57434	0.148983	-0.06026	-0.04236	0.559288	0.147531	-0.64589		+
Transcriptional regulator, MarR family	BC_4474	Q817Q7			down														2.37143e-06	0.0235077	0.999402	0.967588	0.725913	0.969986	0.753849	0.336487	-3.1708	-0.83758	0.078972	-0.0675	-0.54021	-0.08095	-0.46231	-0.47331	+
Porphobilinogen deaminase (PBG) (EC 2.5.1.61) (Hydroxymethylbilane synthase) (HMBS) (Pre-uroporphyrinogen synthase)	hemC BC_4471	Q817R0	down																0.0428542	2.20863e-11	0.999402	0.80944	0.150859	0.837103	0.489316	0.91396	0.297712	-1.54569	-0.01503	-0.04804	-0.28146	-0.18941	-0.23749	0.182959		+
Delta-aminolevulinic acid dehydratase (EC 4.2.1.24)	BC_4469	Q817R2																	8.51649e-05	0.000111378	0.973754	0.493022	0.0780924	0.114513	0.208562	0.166782	0.460433	-0.0919	-0.10044	-0.09106	-0.23372	-0.34122	-0.26103	0.024623
Glutamate-1-semialdehyde 2,1-aminomutase 2 (GSA 2) (EC 5.4.3.8) (Glutamate-1-semialdehyde aminotransferase 2) (GSA-AT 2)	hemL2 BC_4468	Q817R3	down																0.0685588	2.15507e-12	0.999402	0.967007	0.942795	0.617421	0.156231	0.951655	-0.13064	-1.09187	-0.02598	0.070175	0.028902	-0.20779	0.066423	0.221105		+
Stage VI sporulation protein D	BC_4467	Q817R4			down														5.49978e-12	0.750098	0.973754	0.621828	0.991801	0.0190984	0.150186	0.380372	-1.66871	0.36694	-0.10052	-0.07934	0.01513	0.231824	-0.31378	0.357135	+
CotS-related protein	BC_4466	Q817R5		up		up													2.1524e-08	9.65037e-14	0.912875	0.36045	0.351144	0.0356279	0.105547	0.557569	1.20877	3.09949	-0.17255	-0.20412	0.21831	0.265174	-0.39186	0.339918	+	+
Valine--tRNA ligase (EC 6.1.1.9) (Valyl-tRNA synthetase) (ValRS)	valS BC_4465	Q817R6	down		down														1.43092e-10	4.34599e-13	0.848758	0.993431	0.139527	0.740346	0.907125	0.221421	-1.16257	-1.43698	-0.13065	0.057126	-0.20232	-0.07348	-0.07749	0.039836	+	+
Folylpolyglutamate synthase (EC 6.3.2.17)	BC_4464	Q817R7	down																3.76525e-07	2.53507e-11	0.982793	0.921891	0.868486	0.617421	0.51596	0.423194	-0.80304	-1.2615	-0.10164	0.007776	-0.03446	-0.03228	-0.21167	0.067603		+
Stage II sporulation protein B	BC_4463	Q817R8																	0.0786684	0.163134	0.973754	0.656611	0.781199	0.52925	0.349559	0.840526	-0.78127	-0.89878	0.027286	-0.02938	-0.8695	-0.74449	0.055479	0.316269
dTTP/UTP pyrophosphatase (dTTPase/UTPase) (EC 3.6.1.9) (Nucleoside triphosphate pyrophosphatase) (Nucleotide pyrophosphatase) (Nucleotide PPase)	maf BC_4462	Q817R9	down		down														3.62532e-11	7.32742e-14	0.999402	0.425715	0.0808267	0.667168	0.0165137	0.00490806	-1.39166	-1.86181	-0.01213	-0.12584	-0.25763	-0.05265	-0.43377	-0.21642	+	+
Site-specific DNA-methyltransferase (adenine-specific) (EC 2.1.1.72)	BC_4459	Q817S2																	4.39405e-07	1.58163e-09	0.973754	0.968479	0.964527	0.244966	0.946669	0.795033	-0.58762	-0.56933	0.100468	0.042432	0.023707	0.014853	-0.08709	0.169206
Type I restriction-modification system specificity subunit	BC_4458	Q817S3																	0.240789	0.07723	0.999402	0.62726	0.437668	0.995798	0.124518	0.741235	0.202065	0.063248	-0.02646	-0.12979	-0.18883	-0.13107	-0.41557	0.119369
Type I site-specific deoxyribonuclease (EC 3.1.21.3)	BC_4457	Q817S4																	0.00390522	0.02642	0.999402	0.990725	0.776694	0.838592	0.993331	0.816728	0.745536	-0.19745	-0.04999	0.06487	0.155397	-0.23183	-0.09622	0.312538
Type I site-specific deoxyribonuclease (EC 3.1.21.3)	BC_4456	Q817S5	down																0.870823	0.000346649	0.999402	0.94939	0.987485	0.889333	0.979376	0.957269	0.182478	-3.85653	0.074306	-0.24638	-0.0449	-0.42399	-0.04352	0.108817		+
IG hypothetical 17788	BC_4455	Q817S6		up															6.63485e-05	2.81553e-14	0.999402	0.734286	0.253011	0.310371	0.375452	0.0168385	0.455576	2.38696	0.018198	0.140369	0.17466	-0.2715	0.015025	0.517162		+
DUF1863 domain-containing protein	BC_4454	Q817S7			down														3.1783e-08	0.00218519	0.973754	0.107729	0.939891	0.91555	0.729946	0.39997	-1.25067	-0.15751	0.154276	0.489752	-0.02068	-0.16883	-0.18756	0.019138	+
Cell shape-determining protein MreB	mreB BC_4446	Q817T4																	3.33015e-11	0.0544186	0.999402	0.589826	0.474373	0.737249	0.117817	0.655724	-0.99202	0.189221	-0.02033	-0.04345	0.101482	-0.17837	0.056878	0.154254
Cell shape-determining protein MreC (Cell shape protein MreC)	BC_4445	Q817T5			down														7.4167e-13	1.10099e-06	0.999402	0.64251	0.278406	0.973361	0.946646	0.643137	-1.79438	-0.34824	-0.0393	-0.06386	-0.16686	-0.12261	-0.11467	0.130292	+
Probable septum site-determining protein MinC	minC BC_4443	Q817T7																	0.00853845	9.30706e-08	0.999402	0.704362	0.425956	0.753193	0.762549	0.321198	-0.33847	-0.72592	0.022871	-0.07961	0.188771	-0.21123	-0.02976	0.40811
Cell division inhibitor MinD (Septum site-determining protein MinD)	BC_4442	Q817T8																	0.624609	0.582766	0.999402	0.991837	0.835788	0.701219	0.481732	0.490234	-0.02526	0.388379	0.037191	0.051276	0.06063	-0.20416	0.008631	0.325133
Stage IV sporulation protein FA	BC_4441	Q817T9			down														0.00199385	0.028486	0.973754	0.60605	0.375569	0.315451	0.489739	0.266637	-2.65451	-1.4371	0.961208	0.342751	1.0421	1.11314	1.05121	1.01087	+
Stage IV sporulation protein FB (EC 3.4.24.-)	BC_4440	Q817U0			down														7.76557e-05	0.0245063	0.54922	0.439399	0.704602	0.839707	0.838891	0.0815858	-2.30569	-1.23865	0.468136	0.509233	1.10742	0.754478	0.196689	0.654922	+
Ribonuclease G (EC 3.1.4.-)	BC_4439	Q817U1																	0.00930003	0.000648949	0.493406	0.417019	0.380794	0.891814	0.000932409	0.0517007	-0.24538	0.713474	-0.22311	-0.12258	-0.13254	-0.1629	-0.57193	-0.06503
50S ribosomal protein L21	rplU BC_4438	Q817U2			down														1.23049e-07	5.15968e-07	0.999402	0.657691	0.939219	0.0150325	0.187881	0.435903	-1.24284	-0.80464	0.099467	-0.1263	0.046665	0.431394	0.191603	0.012685	+
Hypothetical ribosome-associated protein	BC_4437	Q817U3			down														0.0018271	0.0110225	0.989349	0.271427	0.353445	0.326474	0.408852	0.601174	-2.77071	-2.04249	0.483507	1.90439	1.33874	1.16052	0.338476	-1.32042	+
50S ribosomal protein L27	rpmA BC_4436	Q817U4			down														4.05859e-07	3.56858e-06	0.999402	0.781551	0.504019	0.738519	0.225503	0.31925	-1.41708	-0.88769	-0.0138	0.221069	-0.22212	-0.25653	-0.435	-0.0883	+
GTPase Obg (EC 3.6.5.-) (GTP-binding protein Obg)	obg BC_4434	Q817U6	down		down														1.15887e-13	2.24079e-13	0.842704	0.53358	0.15913	0.131338	0.0617933	0.0010973	-1.79036	-1.41713	0.143244	-0.07633	-0.18172	0.059428	-0.32401	-0.23987	+	+
Two-component response regulator yvcP	BC_4433	Q817U7																	0.269397	0.128065	0.973754	0.882929	0.971138	0.669395	0.17347	0.674036	-0.7093	0.845385	-0.00594	0.602173	0.336284	-0.02745	-0.36729	0.330199
ABC transporter ATP-binding protein	BC_4431	Q817U9																	0.0898962	0.0673084	0.999402	0.892469	0.866684	0.712533	0.284213	0.621108	0.415665	0.886839	0.407121	0.610021	-0.1161	0.448373	0.347581	0.569382
Prephenate dehydratase (PDT) (EC 4.2.1.51)	pheA BC_4427	Q817V3																	0.664006	0.46699	0.999402	0.968479	0.882073	0.90171	0.421267	0.719146	0.09974	0.453093	0.061021	0.030531	-0.04958	-0.17881	0.098174	0.102323
Hypothetical transcriptional regulator	BC_4425	Q817V4																	0.000250814	0.00207379	0.999402	0.736577	0.766754	0.984636	0.443559	0.671729	-0.6458	-0.20076	-0.07414	0.206138	0.111692	-0.1229	0.080446	0.326726
Cysteine desulfhydrase (EC 4.4.1.-)	BC_4424	Q817V5		up															2.27002e-07	2.48753e-12	0.999402	0.562602	0.911791	0.677538	0.510253	0.0510725	0.876446	2.18666	0.064412	0.213839	0.043488	-0.2161	0.012555	0.522632		+
Quinolinate phosphoribosyltransferase [decarboxylating] (EC 2.4.2.19)	BC_4422	Q817V7	down		down														9.12125e-13	2.40125e-13	0.906617	0.770634	0.661095	0.0020971	0.0263468	0.456354	-1.18379	-1.00408	0.101907	0.113372	0.069138	-0.45445	0.105129	0.12943	+	+
Quinolinate synthase A (EC 2.5.1.72)	nadA BC_4421	Q817V8																	0.519308	0.0369443	0.999402	0.959883	0.36723	0.443646	0.868307	0.775241	0.781711	2.00384	-0.92095	0.223712	0.942361	1.12425	0.000298	-1.92364
Uncharacterized protein	BC_4419	Q817V9																	0.000196554	3.85547e-08	0.848758	0.278492	0.287606	0.0886517	0.549803	0.0010973	-0.62278	-0.94426	0.233278	-0.27345	-0.24753	0.230419	-0.23821	-0.54681
BofC protein	BC_4417	Q817W1																	0.115701	0.167917	0.926487	0.91213	0.872999	0.987433	0.457608	0.957548	-1.74543	-1.56485	0.589717	0.928778	1.36384	0.164175	0.369828	0.101593
Ferrichrome-binding protein	BC_4416	Q817W2																	0.502897	0.91951	0.989349	0.967588	0.684313	0.919208	0.587219	0.999309	-1.20521	-0.47289	0.902905	1.09889	0.365006	1.06843	0.72552	0.497406
Holliday junction ATP-dependent DNA helicase RuvA (EC 3.6.4.12)	ruvA BC_4415	Q817W3	down		down														2.11839e-13	9.23289e-15	0.474575	0.582475	0.62147	0.0457268	0.968058	0.785307	-1.65066	-1.79343	0.209754	-0.0626	-0.06799	-0.3761	-0.10729	0.166669	+	+
Holliday junction ATP-dependent DNA helicase RuvB (EC 3.6.4.12)	ruvB BC_4414	Q817W4																	0.389359	0.887954	0.999402	0.959883	0.364393	0.265186	0.225403	0.392971	-0.23894	0.37578	-0.02926	0.144431	0.476995	0.384478	0.42178	-0.1972
S-adenosylmethionine:tRNA ribosyltransferase-isomerase (EC 2.4.99.17) (Queuosine biosynthesis protein QueA)	queA BC_4412	Q817W5	down		down														3.83263e-11	2.21698e-10	0.999402	0.811114	0.530907	0.308991	0.120954	0.0928375	-1.6024	-1.10629	0.025883	-0.03519	-0.12066	0.052987	-0.35057	-0.07532	+	+
Queuine tRNA-ribosyltransferase (EC 2.4.2.29) (Guanine insertion enzyme) (tRNA-guanine transglycosylase)	tgt BC_4411	Q817W6			down														1.19576e-11	9.09715e-10	0.959083	0.82091	0.504806	0.122007	0.814262	0.00959325	-1.62029	-0.89127	0.142535	-0.02679	-0.11864	0.113196	-0.14716	-0.20433	+
Protein translocase subunit YajC	BC_4410	Q817W7		up															0.317422	0.00164874	0.999402	0.959883	0.939252	0.693762	0.809151	0.547823	0.238551	1.07184	-0.00453	0.001586	0.058277	-0.28533	-0.006	-0.00258		+
Stage V sporulation protein B	BC_4407	Q817W9																	0.0272842	0.0349675	0.935719	0.967007	0.993088	0.962663	0.428078	0.492393	-1.68964	-2.05682	0.309654	-0.55435	-0.06727	0.278367	0.44476	-0.99359
Single-stranded-DNA-specific exonuclease RecJ	BC_4403	Q817X2																	0.293765	0.132989	0.989349	0.850396	0.705629	0.563892	0.217592	0.640051	0.432062	0.916871	-0.34854	0.300177	0.309229	0.250216	0.568696	-0.10105
Adenine phosphoribosyltransferase (APRT) (EC 2.4.2.7)	apt BC_4402	Q817X3																	0.00125663	8.1795e-05	0.999402	0.823301	0.92499	0.501422	0.872855	0.887843	-0.52826	-0.40231	0.061384	0.16879	0.051769	0.043163	-0.14665	0.252436
(p)ppGpp synthase (EC 2.7.6.5) (ATP:GTP 3'-pyrophosphotransferase) (GTP pyrophosphokinase) (ppGpp synthase I)	BC_4401	Q817X4			down														1.77627e-11	1.82357e-06	0.999402	0.990432	0.815433	0.247101	0.959092	0.870139	-1.24878	-0.23821	0.024933	0.049621	0.057648	0.019662	-0.08974	0.238371	+
D-aminoacyl-tRNA deacylase (DTD) (EC 3.1.1.96) (Gly-tRNA(Ala) deacylase)	dtd BC_4400	Q817X5																	0.66594	0.160172	0.999402	0.818222	0.730913	0.785509	0.481732	0.603496	-0.76664	-1.56274	-1.03701	-0.78447	-0.26988	-0.87695	-1.30249	-0.51021
Uncharacterized protein	BC_4399	Q817X6	down		down														1.91146e-12	2.88062e-11	0.973754	0.669736	0.0455552	0.184976	0.0412962	0.000470581	-1.92886	-1.28434	-0.11034	-0.07302	-0.33543	0.091845	-0.41977	-0.44108	+	+
Histidine--tRNA ligase 2 (EC 6.1.1.21) (Histidyl-tRNA synthetase 2) (HisRS 2)	hisS-2 BC_4398	Q817X7	down		down														1.5081e-10	3.80825e-12	0.989349	0.982025	0.605891	0.422789	0.907125	0.0370555	-1.29026	-1.35442	0.082737	0.046391	-0.08936	0.003728	-0.07548	-0.10124	+	+
Aspartate--tRNA(Asp/Asn) ligase (EC 6.1.1.23) (Aspartyl-tRNA synthetase) (AspRS) (Non-discriminating aspartyl-tRNA synthetase) (ND-AspRS)	aspS BC_4397	Q817X8	down		down														5.58665e-11	2.03651e-12	0.999402	0.651234	0.364935	0.783918	0.208576	0.000675635	-1.08465	-1.05943	0.042498	-0.04113	-0.11371	-0.08765	-0.24438	-0.23516	+	+
Molybdopterin biosynthesis MoeB protein	BC_4396	Q817X9																	0.314541	0.207682	0.973754	0.618704	0.341729	0.870785	0.652842	0.0630116	0.246449	0.054721	-0.21161	-0.22215	-0.33819	-0.05466	-0.26128	-0.3748
Prespore specific transcriptional activator rsfA	BC_4395	Q817Y0	down		down														0.000335143	0.000273424	0.999402	0.927834	0.492046	0.783986	0.406475	0.89571	-2.19264	-1.93233	-0.14316	-0.15394	-0.63503	-0.42236	-0.75306	0.344807	+	+
ATPase, AAA family	BC_4394	Q817Y1																	0.979441	0.286006	0.989349	0.440842	0.743044	0.828656	0.890628	0.895822	0.021638	0.183887	-0.10124	-0.18103	-0.08365	-0.19387	-0.06273	0.244905
RRF2 family protein	BC_4393	Q817Y2																	2.60021e-08	1.37198e-05	0.973754	0.585553	0.424079	0.142136	0.0167576	0.00166625	-0.7615	-0.15987	0.105888	0.176787	0.131696	-0.31988	0.189092	0.637961
Cysteine desulfurase (EC 2.8.1.7)	BC_4392	Q817Y3																	1.88827e-09	1.45856e-12	0.999402	0.924014	0.658882	0.555005	0.351591	0.464652	-0.78755	-0.98916	-0.03194	0.023395	-0.0543	-0.20982	0.003552	0.300669
Tetratricopeptide repeat family protein	BC_4390	Q817Y4																	0.0003261	7.80674e-06	0.999402	0.90397	0.740864	0.993862	0.403506	0.89389	-0.82624	-0.8605	0.037163	0.153143	0.153432	-0.12917	0.152189	0.157762
ATP-dependent RecD-like DNA helicase (EC 3.6.4.12)	recD2 BC_4389	Q817Y5																	0.000775335	0.536899	0.999402	0.903028	0.254682	0.461999	0.0171675	0.348123	-0.45176	0.410371	0.050898	0.115637	0.242996	0.021489	0.308334	0.392714
Uncharacterized protein	BC_4387	Q817Y7	down		down														0.000682264	3.02589e-05	0.973754	0.542106	0.353839	0.589825	0.261881	0.48645	-4.14992	-5.40744	-1.67859	-2.278	-2.16237	-1.60114	-1.40219	-0.9181	+	+
bPH_3 domain-containing protein	BC_4384	Q817Y9		up															2.47299e-06	4.76487e-11	0.999402	0.970962	0.369623	0.193572	0.458757	0.0103996	0.846863	2.07505	0.003906	0.037678	0.203698	-0.37801	0.042839	0.687986		+
Alanine--tRNA ligase (EC 6.1.1.7) (Alanyl-tRNA synthetase) (AlaRS)	alaS BC_4383	Q817Z0	down		down														2.73481e-13	2.58787e-14	0.989349	0.981154	0.0858878	0.159552	0.164534	0.0103775	-1.18008	-1.12523	0.052723	0.049637	-0.14912	-0.00509	-0.21952	-0.02062	+	+
Endolytic murein transglycosylase (EC 4.2.2.-) (Peptidoglycan polymerization terminase)	mltG BC_4379	Q817Z1			down														6.90529e-13	1.1852e-11	0.683084	0.997722	0.264379	0.0443985	0.802491	0.025466	-1.51151	-0.92781	0.163132	0.054475	0.164179	0.111461	-0.13812	-0.06033	+
tRNA 5-hydroxyuridine methyltransferase (EC 2.1.1.-) (ho5U methyltransferase)	trmR BC_4378	Q817Z2	down		down														2.4771e-06	5.27189e-06	0.935719	0.938367	0.421213	0.990639	0.997447	0.174136	-3.8592	-3.3198	0.782156	-0.16083	0.84342	-0.21607	-0.66503	0.473582	+	+
Collagenase (EC 3.4.24.3)	BC_4377	Q817Z3	down		down														0.000262315	0.000156758	0.999402	0.898734	0.882073	0.968001	0.759357	0.0224056	-1.77179	-1.55857	-0.07757	-0.15328	-0.14126	-0.08466	-0.32872	-1.18048	+	+
Protease (EC 3.4.-.-)	BC_4376	Q817Z4			down														6.10314e-15	2.27907e-13	0.999402	0.912299	0.762245	0.326426	0.260617	0.0385205	-1.63604	-0.96061	0.029734	0.024849	-0.03113	-0.03265	-0.20391	0.01692	+
Uridine kinase (EC 2.7.1.48) (Cytidine monophosphokinase) (Uridine monophosphokinase)	udk BC_4375	Q817Z5			down														7.76499e-06	0.000142746	0.999402	0.577227	0.989128	0.883022	0.996447	0.29796	-1.15185	-0.57898	0.054565	-0.22812	0.000169	-0.06456	-0.09823	-0.10805	+
Transcription elongation factor GreA (Transcript cleavage factor GreA)	greA BC_4374	Q817Z6	down		down														6.60181e-08	1.24902e-10	0.989349	0.919836	0.656163	0.727649	0.927312	0.00490806	-1.01656	-1.25779	0.1001	0.001748	-0.09687	-0.05067	-0.12354	-0.3127	+	+
Serine-type D-Ala-D-Ala carboxypeptidase (EC 3.4.16.4)	BC_4372	Q817Z8																	0.471656	0.118785	0.999402	0.675817	0.379774	0.262301	0.946991	0.970821	-1.26605	-3.75777	-0.12726	1.26367	-2.31123	2.9996	-0.36629	0.725145
DUF1510 domain-containing protein	BC_4371	Q817Z9	down																0.831306	1.44993e-05	0.999402	0.966812	0.802231	0.809737	0.979376	0.0573364	0.093047	-1.87131	0.101549	0.110245	0.18272	-0.28075	-0.11667	1.03598		+
Uncharacterized protein	BC_4370	Q818A0	down			up													6.95131e-09	7.1264e-10	0.973754	0.967588	0.468271	0.811727	0.12979	0.76651	1.50302	-1.83719	-0.1601	0.030692	0.201492	-0.05907	0.215758	0.126244	+	+
Uncharacterized methyltransferase BC_4369 (EC 2.1.1.-)	BC_4369	Q818A1		up															1.79642e-08	9.43988e-10	0.0884919	0.0997577	0.291104	0.0192163	0.123305	0.673199	0.974791	1.48412	-0.36741	-0.26123	0.191445	-0.48418	-0.31953	0.134083		+
Cysteine synthase (EC 2.5.1.47)	BC_4367	Q818A2																	7.83925e-09	0.0130628	0.999402	0.909895	0.329154	0.282488	0.0261545	0.380372	-0.7382	0.126151	-0.02227	0.018009	0.140626	-0.26215	0.139621	0.31816
Cystathionine beta-lyase (EC 4.4.1.8)	BC_4366	Q818A3																	5.74363e-06	3.97499e-10	0.976658	0.959883	0.606537	0.853874	0.0935175	0.305362	-0.60865	-0.91606	-0.09676	0.08497	-0.0911	-0.1736	0.144317	0.37564
Aldehyde-alcohol dehydrogenase	BC_4365	Q818A4																	0.18048	0.138565	0.999402	0.957938	0.805953	0.745619	0.819988	0.480776	0.247507	-0.6446	-0.30591	-0.52249	0.406591	0.306605	0.198601	1.0235
Ferrichrome-binding protein	BC_4363	Q818A5		up		up													6.95158e-06	0.00904155	0.999402	0.967588	0.886014	0.9518	0.754734	0.893015	3.87644	2.14155	-0.10738	-0.05085	0.240748	-0.02158	0.261122	0.040277	+	+
Ferrichrome transport system permease protein fhuB	BC_4362	Q818A6		up		up													0.000226945	0.00661354	0.999402	0.990764	0.928829	0.991065	0.965073	0.919049	6.44587	5.07683	-0.52484	-0.00226	0.348274	-0.08838	-0.23376	-0.05826	+	+
Ferrichrome transport ATP-binding protein fhuC	BC_4361	Q818A7																	0.186298	0.980533	0.999402	0.816211	0.806269	0.93426	0.510547	0.751422	0.353669	-0.47648	-0.03893	0.572687	0.372372	-0.29599	0.619145	0.890565
Ribosomal-protein-alanine acetyltransferase (EC 2.3.1.128)	BC_4359	Q818A8		up		up													2.01285e-09	9.67686e-10	0.999402	0.925047	0.411982	0.493752	0.734552	0.987241	3.71075	4.13223	0.020285	0.158931	-0.34266	-0.42668	0.051942	0.201367	+	+
Ribosomal-protein-alanine acetyltransferase (EC 2.3.1.128)	BC_4358	Q818A9		up															0.00020063	1.15404e-10	0.989349	0.829797	0.498247	0.262301	0.962121	0.996406	0.684244	2.26112	-0.11777	-0.05359	0.191422	-0.38895	-0.11579	0.20917		+
(R)-specific enoyl-CoA hydratase (EC 4.2.1.-)	BC_4357	Q818B0		up															0.0841876	9.16534e-07	0.973754	0.438031	0.186616	0.64095	0.0169055	0.874249	0.214776	1.07469	0.125921	0.241611	0.235201	-0.22323	0.25289	0.243856		+
Transcriptional regulator, MerR family	BC_4356	Q818B1			down														0.000199675	0.0153556	0.999402	0.78447	0.523067	0.802321	0.795543	0.999347	-1.90755	-0.79026	0.168259	0.423443	0.517069	0.09035	0.107241	0.210072	+
Glyoxalase family protein	BC_4354	Q818B2																	4.09412e-07	0.45362	0.999402	0.606701	0.151794	0.560154	0.663018	0.989861	-0.58122	0.394389	-0.04352	0.162748	-0.17339	-0.04955	-0.15912	0.20851
4a-hydroxytetrahydrobiopterin dehydratase (EC 4.2.1.96)	BC_4353	Q818B3				up													3.09595e-11	0.277415	0.999402	0.966554	0.134193	0.0273254	0.145151	0.626209	1.39206	0.438364	-0.03906	0.034459	0.234821	-0.44352	0.096471	0.129085	+
Phenylalanine-4-hydroxylase (EC 1.14.16.1)	BC_4352	Q818B4				up													5.62778e-11	0.184872	0.999402	0.917841	0.170211	0.329227	0.044958	0.993018	1.97489	0.524572	-0.00683	0.118584	0.320855	-0.35189	0.296014	0.208103	+
Uncharacterized protein	BC_4347	Q818B8																	0.80472	0.631703	0.758344	0.959883	0.710326	0.646101	0.71786	0.942297	0.085915	-1.09041	-1.11627	-0.11641	-0.2703	-0.91334	-1.57746	-0.80982
Lipase (EC 3.1.1.3)	BC_4345	Q818B9	down		down														0.000244243	0.000411429	0.999402	0.966554	0.894808	0.599567	0.934316	0.733217	-2.81987	-2.60329	-0.61705	-0.38341	-0.09896	-0.3856	0.040119	-0.22786	+	+
Acetyltransferase (EC 2.3.1.-)	BC_4344	Q818C0																	0.0981026	0.00868999	0.999402	0.842604	0.903362	0.338336	0.698928	0.717842	-0.16175	0.644516	0.010258	0.13025	-0.02282	0.035604	-0.02508	0.136906
Alkaline phosphatase (EC 3.1.3.1)	BC_4343	Q818C1			down														0.00665705	0.0499323	0.999402	0.966554	0.897038	0.992379	0.680674	0.988156	-1.45938	-0.72141	-0.22864	-0.21439	-0.07541	-0.59829	-0.93231	-0.72983	+
GTP pyrophosphokinase (EC 2.7.6.5)	BC_4341	Q818C3																	0.00390195	0.749844	0.999402	0.385051	0.933365	0.723869	0.0353102	0.988156	-0.8159	-0.91235	-0.61006	-0.35754	0.193856	0.01346	-0.66909	-0.85202
NAD(P)H nitroreductase (EC 1.-.-.-)	BC_4340	Q818C4																	0.51079	0.518027	0.999402	0.882929	0.882939	0.774189	0.765275	0.710216	0.545691	-0.51581	-0.86108	-0.47057	-0.15526	-0.2423	-1.12015	-0.37028
Phosphatidylserine decarboxylase proenzyme (EC 4.1.1.65) [Cleaved into: Phosphatidylserine decarboxylase alpha chain; Phosphatidylserine decarboxylase beta chain]	psd BC_4335	Q818C6				up													7.19062e-10	5.80422e-09	0.989349	0.502138	0.989128	0.164913	0.556622	0.120189	2.00613	0.527792	0.124324	-0.24255	-0.24508	-0.55072	1.1821	0.224432	+
Uncharacterized protein	BC_4334	Q818C7			down														0.000577444	0.715292	0.999402	0.830742	0.780465	0.880388	0.0238271	0.987547	-1.32555	-0.66095	0.17241	-0.05221	-0.02356	0.309809	-0.07471	-0.03844	+
Putative lipase	BC_4333	Q818C8	down		down														1.36839e-11	1.20508e-09	0.703915	0.647345	0.877589	0.00184197	0.887451	0.056915	-1.89062	-1.71855	0.028356	-0.09185	-0.21261	-0.08262	-0.29413	-0.17958	+	+
GTP-binding protein	BC_4332	Q818C9																	2.78698e-13	1.2009e-13	0.999402	0.537193	0.143398	0.802752	0.156131	0.00732386	-0.9497	-0.86675	-0.17074	0.007952	-0.12242	-0.05658	-0.22462	0.129749
Shikimate dehydrogenase (NADP(+)) (SDH) (EC 1.1.1.25)	aroE BC_4331	Q818D0	down		down														6.35868e-07	3.31318e-08	0.930964	0.944048	0.604268	0.779826	0.564932	0.751422	-2.00064	-1.48195	0.323855	-0.28485	-0.08247	0.693336	0.344372	-1.01856	+	+
Hypothetical RNA binding protein	BC_4330	Q818D1	down		down														0.000120294	0.000367668	0.989349	0.810906	0.941642	0.205009	0.511251	0.0526753	-2.59597	-1.72797	0.922216	0.566806	0.188075	-0.61766	0.090855	-0.06726	+	+
Probable nicotinate-nucleotide adenylyltransferase (EC 2.7.7.18) (Deamido-NAD(+) diphosphorylase) (Deamido-NAD(+) pyrophosphorylase) (Nicotinate mononucleotide adenylyltransferase) (NaMN adenylyltransferase)	nadD BC_4329	Q818D2			down														0.000231517	0.0170053	0.999402	0.98021	0.909757	0.8635	0.6754	0.896913	-1.13426	-0.54701	-0.00955	-0.0143	-0.103	-0.01288	-0.13196	0.12251	+
Hydrolase (HAD superfamily)	BC_4328	Q818D3																	3.9691e-10	2.13858e-08	0.999402	0.831972	0.512103	0.462503	0.864878	0.601532	-0.58299	0.011588	-0.1552	0.099469	-0.01606	0.009823	-0.05622	-0.52316
Ribosomal silencing factor RsfS	rsfS BC_4327	Q818D4																	0.017996	0.197331	0.999402	0.967007	0.974592	0.768305	0.934316	0.0386104	-1.66822	-0.39175	-0.15176	-0.04084	-0.07958	-0.06881	-0.37802	-0.2598
Methyltransferase (EC 2.1.1.-)	BC_4326	Q818D5																	2.09702e-09	0.000138591	0.973754	0.860897	0.801869	0.848699	0.214475	0.0406232	0.187386	0.6146	0.041566	0.28535	0.081911	0.178085	-0.44569	-0.02587
Pyrroline-5-carboxylate reductase (P5C reductase) (P5CR) (EC 1.5.1.2) (PCA reductase)	proC BC_4325	Q818D6																	0.230388	0.0402645	0.999402	0.440552	0.817276	0.109758	0.0587679	0.237606	-0.62574	-0.71248	-0.4896	0.593889	-0.52211	-0.17562	-0.90493	-0.37765
ComE operon protein 1	BC_4324	Q818D7																	0.12926	0.112402	0.999402	0.961813	0.402712	0.0859534	0.528389	0.711194	-5.47828	1.70707	1.73289	1.09618	0.416891	1.36451	0.445363	-0.28045
ComE operon protein 2	BC_4323	Q818D8			down														1.85629e-08	0.0273793	0.242106	0.438031	0.752414	0.0852143	0.567653	0.637982	-1.25734	0.644793	-0.04494	-0.01411	0.131908	0.26126	-0.20569	0.320418	+
DNA polymerase III, delta subunit (EC 2.7.7.7)	BC_4321	Q818E0			down														0.000506951	0.336419	0.999402	0.966554	0.879951	0.462503	0.86491	0.859393	-1.1271	-1.80592	-0.34248	-0.65159	-0.83637	0.022725	-0.19178	-1.85813	+
30S ribosomal protein S20	rpsT BC_4320	Q818E1	down																0.0377177	0.000538383	0.999402	0.606701	0.353445	0.901193	0.934356	0.00895682	-1.66546	-1.3507	0.184656	0.048945	-0.21847	0.294645	-0.30903	-0.15169		+
Germination protease (EC 3.4.24.78) (GPR endopeptidase) (Germination proteinase) (Spore protease)	gpr BC_4319	Q818E2																	1.29493e-12	1.42372e-12	0.693046	0.990432	0.119106	0.0039784	0.116102	0.0100747	-0.86109	-0.61231	0.065431	-0.00487	-0.04619	0.188646	-0.09425	-0.00915
Elongation factor 4 (EF-4) (EC 3.6.5.n1) (Ribosomal back-translocase LepA)	lepA BC_4317	Q818E4	down		down														3.76512e-09	1.33695e-09	0.999402	0.841035	0.758595	0.0122379	0.979376	0.0816233	-1.31939	-1.0766	0.082771	-0.16889	-0.11888	-0.18072	-0.13781	0.141801	+	+
Heme chaperone HemW	BC_4315	Q818E6																	1.32416e-08	6.06549e-09	0.999402	0.504028	0.638909	0.883022	0.891368	0.801283	-0.18615	0.800477	-0.02819	0.363416	0.367987	0.008407	0.334755	0.681019
Heat-inducible transcription repressor HrcA	hrcA BC_4314	Q818E7																	0.331287	0.0358349	0.999402	0.567735	0.329056	0.730166	0.149917	0.138477	-0.95471	-1.3189	-0.04016	-0.0517	-0.01976	-0.10207	-0.16864	-0.10734
Protein GrpE (HSP-70 cofactor)	grpE BC_4313	Q818E8	down																7.13863e-08	3.08415e-11	0.999402	0.75264	0.92499	0.91258	0.739946	0.0613552	-0.80204	-1.3379	0.006561	0.00178	-0.04745	-0.05936	-0.11721	-0.16199		+
Chaperone protein DnaK (HSP70) (Heat shock 70 kDa protein) (Heat shock protein 70)	dnaK BC_4312	Q818E9			down														1.09495e-09	4.58869e-14	0.999402	0.831972	0.699786	0.572632	0.907125	0.00134063	-1.65241	-0.36404	0.158952	0.109482	0.209	0.153091	-0.15451	0.110717	+
Chaperone protein DnaJ	dnaJ BC_4311	Q818F0	down		down														1.43275e-09	0.000145912	0.982793	0.938874	0.456204	0.211294	0.851872	0.723222	-1.86671	-1.67816	0.08807	-0.02591	-0.19209	0.147989	-0.11762	-0.28888	+	+
Ribosomal protein L11 methyltransferase (L11 Mtase) (EC 2.1.1.-)	prmA BC_4310	Q818F1			down														3.45499e-15	1.97351e-15	0.973754	0.660294	0.0586027	0.0082989	0.89881	6.81382e-05	-1.03388	0.1245	0.010366	-0.02107	-0.12984	0.044125	-0.04804	0.115342	+
Ribosomal RNA small subunit methyltransferase E (EC 2.1.1.193)	BC_4309	Q818F2			down														1.31326e-08	0.0716901	0.999402	0.842604	0.472146	0.315451	0.80319	0.62566	-3.18775	-1.49884	-0.02616	-1.08883	-0.36575	0.866758	-0.40756	0.485398	+
Fe-S oxidoreductase (EC 1.8.-.-)	BC_4308	Q818F3																	0.00247739	0.0636306	0.999402	0.763847	0.874655	0.550205	0.866976	0.884069	-0.52644	-1.03089	0.029503	0.168299	0.05688	-0.22052	0.141211	0.564353
GatB/Yqey domain protein	BC_4306	Q818F5																	9.26138e-05	4.81084e-10	0.999402	0.733614	0.874655	0.677549	0.137106	0.0355569	-0.68255	-0.68095	0.021219	-0.19895	-0.04773	0.101763	-0.28638	0.096039
Putative stage IV sporulation protein	BC_4303	Q818F6			down														7.81566e-06	6.10454e-08	0.999402	0.320336	0.835788	0.18985	0.279554	0.579463	-1.02389	-0.28357	0.025451	0.01289	0.146662	0.273715	0.090988	0.087177	+
PhoH protein	BC_4302	Q818F7																	1.23272e-06	0.000534934	0.999402	0.959883	0.655227	0.0700831	0.405473	0.646817	-0.29425	0.586564	-0.00262	-0.02995	-0.16856	-0.24867	-0.21572	-0.03499
Metal-dependent phosphohydrolase	BC_4301	Q818F8	down		down														0.000985604	0.00608631	0.999402	0.728593	0.185532	0.407113	0.356635	0.0486911	-2.26085	-1.79294	-0.05717	-2.01036	-0.09351	0.243759	0.034931	-0.56523	+	+
Cytidine deaminase (EC 3.5.4.5) (Cytidine aminohydrolase)	BC_4298	Q818G0	down		down														0.000402387	0.000798841	0.999402	0.0494216	0.952564	0.717518	0.906011	0.374063	-1.70653	-1.17816	0.003579	-0.08388	-0.05806	-0.06492	-0.21208	0.034646	+	+
GTPase Era	era BC_4297	Q818G1	down		down														3.11273e-12	2.22764e-11	0.999402	0.60605	0.758713	0.73392	0.481732	0.266637	-3.9723	-3.37263	-0.85132	-0.74083	0.187304	-0.91593	-0.13696	0.124705	+	+
Uncharacterized protein	BC_4296	Q818G2																	2.94721e-07	2.66563e-06	0.879515	0.859572	0.930786	0.327719	0.923474	0.732445	0.259265	-0.16539	-0.51316	-1.11919	0.103701	-0.68797	-0.79596	0.99566
DNA repair protein RecO (Recombination protein O)	recO BC_4295	Q818G3																	0.816796	0.465301	0.989349	0.968463	0.993088	0.982797	0.51232	0.787131	-0.18264	-0.58295	-0.15149	-0.12484	-0.11011	-0.20171	-0.41789	0.021509
CBS domain containing protein	BC_4294	Q818G4																	0.0299904	5.79468e-09	0.765049	0.376878	0.447863	0.679287	0.0131304	0.167124	-0.81991	-0.23384	-0.06251	0.153963	0.191055	-0.09286	0.005116	0.434323
DNA primase (EC 2.7.7.101)	dnaG BC_4290	Q818G7	down		down														5.78253e-08	1.17103e-05	0.991665	0.726455	0.273078	0.85149	0.493413	0.126547	-1.46275	-1.28766	0.015119	0.055522	0.143554	-0.14425	-0.08387	0.004473	+	+
RNA polymerase sigma factor SigA	sigA BC_4289	Q818G8			down														2.38945e-14	8.8147e-15	0.999402	0.99674	0.190452	0.94608	0.901775	0.0258522	-1.12986	0.007318	0.049103	-0.65271	-0.13764	0.347483	0.078203	-0.13827	+
Membrane-attached cytochrome c550	BC_4288	Q818G9			down														0.000914094	0.298907	0.999402	0.265259	0.83947	0.320115	0.745561	0.490758	-1.08949	-0.49499	-0.06512	-0.10644	-0.05697	-0.02268	-0.01559	-0.01364	+
GTP cyclohydrolase 1 type 2 homolog	BC_4286	Q818H0	down		down														2.40886e-09	1.63554e-07	0.995696	0.517902	0.765272	0.550205	0.626073	0.149101	-1.34534	-1.14907	0.023671	-0.12898	-0.15746	-0.05362	-0.23348	-0.13412	+	+
DEAD-box ATP-dependent RNA helicase CshB (EC 3.6.4.13)	cshB BC_4283	Q818H2																	5.85543e-11	1.81565e-11	0.999402	0.417019	0.324302	0.672791	0.368014	0.0193957	-0.79982	0.288312	-0.1303	-0.11711	-0.13907	-0.24478	-0.26216	0.372068
Probable endonuclease 4 (EC 3.1.21.2) (Endodeoxyribonuclease IV) (Endonuclease IV)	nfo BC_4282	Q818H3																	1.28405e-05	0.773714	0.982793	0.65131	0.579243	0.674592	0.461707	0.503582	0.287011	-2.11499	0.152456	0.018869	-0.20435	-0.31895	-0.56867	-0.11856
IG hypothetical 17696	BC_4281	Q818H4																	0.0371169	2.017e-13	0.973754	0.959883	0.280648	0.326523	0.00593759	0.0610129	-1.23179	-0.56097	0.079332	-0.01528	-0.02724	-0.13092	0.086414	0.306091
High-affinity zinc uptake system ATP-binding protein znuC	BC_4279	Q818H5	down		down														1.48923e-10	2.09993e-08	0.989349	0.831972	0.874655	0.993862	0.178269	0.570514	-2.72748	-1.16219	-0.2616	0.020665	-0.17967	-0.24409	-0.11648	-0.79381	+	+
Zinc-specific metalloregulatory protein	BC_4277	Q818H7																	1.18923e-07	0.000209889	0.989349	0.98021	0.806269	0.884702	0.981938	0.0417221	-0.3439	-0.48312	0.042864	0.041031	-0.01416	-0.27458	-0.02763	0.149347
4-hydroxy-3-methylbut-2-en-1-yl diphosphate synthase (flavodoxin) (EC 1.17.7.3) (1-hydroxy-2-methyl-2-(E)-butenyl 4-diphosphate synthase)	ispG BC_4276	Q818H8			down														0.00212533	3.03928e-07	0.999402	0.971476	0.935406	0.425756	0.704185	0.766103	-1.634	-0.22646	-0.01031	-0.04366	-0.2073	-0.14025	-0.13661	0.159842	+
Uncharacterized protein	BC_4274	Q818I0																	1.62644e-11	5.44847e-05	0.999402	0.76918	0.226127	0.980994	0.864962	0.814526	0.622056	-0.56857	-0.52082	0.1875	-0.10324	-0.59145	-0.03631	0.161336
Superoxide dismutase [Mn] 1 (EC 1.15.1.1)	sodA1 BC_4272	Q818I1			down														0.00128587	1.92303e-05	0.155333	0.802429	0.744004	0.0559431	0.839857	0.879076	-1.25976	-0.90435	0.051933	-0.12291	-0.50115	1.30305	0.15128	0.073837	+
Transporter, MFS superfamily	BC_4271	Q818I2																	0.0106217	0.552914	0.919003	0.589826	0.983463	0.0457268	0.30272	0.775155	0.030724	-0.23283	-0.50321	-0.09584	-0.2763	-0.4092	-0.91951	0.533307
Serine-type D-Ala-D-Ala carboxypeptidase (EC 3.4.16.4)	BC_4270	Q818I3																	0.147013	0.164885	0.973754	0.37155	0.712432	0.210186	0.838752	0.735524	-2.16413	-1.0811	0.646643	0.337018	0.17975	0.622262	0.537053	-0.22983
Phosphate-binding protein	BC_4269	Q818I4		up															0.0138778	0.00545288	0.973754	0.00931861	0.866684	0.826948	0.996233	0.600464	-1.12706	2.04371	-0.13787	-0.69629	-0.48196	0.012922	-0.65978	-0.28002		+
Phosphate-specific transport system accessory protein PhoU	BC_4265	Q818I8																	0.983617	0.0230733	0.999402	0.850396	0.343449	0.0174721	0.0556609	0.219563	2.31885	3.29597	-0.06287	0.080885	0.271348	-0.37803	0.186239	0.338966
Phosphoglucomutase (EC 5.4.2.2)	BC_4264	Q818I9			down														6.80954e-14	2.35814e-15	0.999402	0.961132	0.108785	0.111022	0.0501648	0.456022	-1.09346	-0.77635	-0.11998	-0.11659	-0.54469	0.267843	0.008632	-0.81903	+
50S ribosomal protein L33 1	rpmG1 BC_4263	Q818J0;Q818C5			down														0.000489029	0.000539722	0.999402	0.859572	0.213128	0.373147	0.838772	0.0114472	-1.33647	-0.84267	0.117132	-0.13272	0.004673	0.110239	-0.20988	-0.06066	+
5-formyltetrahydrofolate cyclo-ligase (EC 6.3.3.2)	BC_4262	Q818J1																	0.0582954	0.37454	0.999402	0.98337	0.971138	0.809088	0.212705	0.981708	1.44519	0.990615	-0.12653	-0.00278	-0.08143	-0.49527	-1.53083	0.175974
Glucokinase (EC 2.7.1.2) (Glucose kinase)	BC_4260	Q818J2																	0.287388	9.85473e-06	0.999402	0.771801	0.347924	0.351687	0.202752	0.0442319	-0.12396	-0.46992	-0.02277	-0.06585	-0.21113	0.074094	-0.35047	-0.19528
Hydroxyacylglutathione hydrolase (EC 3.1.2.6)	BC_4258	Q818J3																	0.000998437	0.106142	0.999402	0.781551	0.866684	0.560154	0.389573	0.394702	-0.37934	0.15237	-0.04998	0.14739	-0.03446	-0.24235	-0.23822	0.356511
Transcriptional regulator, ArsR family	BC_4256	Q818J4																	2.26787e-06	3.2776e-06	0.999402	0.926045	0.674564	0.839707	0.308895	0.398455	0.809373	-0.42741	0.032501	0.006273	-0.08991	-0.18452	-0.27665	0.049672
Isochorismatase (EC 3.3.2.1)	BC_4255	Q818J5		up															0.338428	2.18135e-07	0.989349	0.966554	0.987485	0.756013	0.936589	0.650476	0.304244	2.54232	-0.13501	0.116772	0.028723	-0.30641	-0.14769	-0.19639		+
Cystathionine beta-lyase (EC 4.4.1.8)	BC_4254	Q818J6		up															2.43906e-05	3.84388e-09	0.989349	0.882929	0.0472266	0.30016	0.694735	0.177016	-0.55759	1.44121	-0.07444	-0.00445	0.339804	-0.30819	-0.02589	0.429146		+
Cystathionine gamma-synthase (EC 2.5.1.48)	BC_4253	Q818J7		up		up													9.83225e-08	2.08223e-10	0.991665	0.937884	0.42072	0.264515	0.744704	0.826821	1.09098	1.94399	-0.08458	0.008036	0.191076	-0.35457	-0.02411	0.155589	+	+
5,10-methylenetetrahydrofolate reductase (EC 1.5.1.20)	BC_4251	Q818J9		up															0.274538	3.88586e-11	0.989349	0.335109	0.408838	0.0143352	0.0959196	0.0116331	-0.06924	1.52531	-0.06707	-0.12186	0.132133	0.177628	-0.29746	-0.10668		+
Methionine synthase (EC 2.1.1.13) (5-methyltetrahydrofolate--homocysteine methyltransferase)	BC_4250	Q818K0		up		up													9.02488e-10	1.09886e-12	0.677781	0.00932703	0.956287	0.0100014	0.156433	0.855708	1.4558	2.59383	-0.22869	-0.50948	0.033192	0.35219	-0.34989	0.16498	+	+
Uncharacterized protein	BC_4247	Q818K2																	0.630286	0.250962	0.973754	0.84608	0.581055	0.530119	0.847637	0.802965	1.16648	1.21476	-0.78358	-1.79515	-1.23068	-0.33383	-0.67902	-0.81036
Uncharacterized protein	BC_4246	Q818K3	down		down														5.63705e-07	2.70257e-05	0.999402	0.917841	0.985182	0.412158	0.819988	0.393021	-2.17212	-1.28361	0.158689	0.190938	0.034901	0.276446	0.02952	-0.19907	+	+
Uncharacterized protein	BC_4245	Q818K4																	0.000598903	0.216514	0.0956712	0.45888	0.0448244	0.225647	0.0642026	0.0623067	-0.8368	-0.44581	0.056005	0.298248	0.456541	0.128099	-0.19246	0.492374
Uncharacterized protein	BC_4244	Q818K5																	0.0167883	0.0735913	0.283937	0.985356	0.912098	0.506167	0.8455	0.0756123	-1.49497	-1.401	-0.03379	0.249271	-0.42326	0.766009	0.409775	0.811826
L-cystine uptake protein TcyP (Transporter of cystine TcyP)	BC_4242	Q818K7																	0.0042799	0.00145985	0.579046	0.0997577	0.375569	0.984636	0.268617	0.735524	-0.2727	0.674443	-0.19232	-0.23984	-0.13183	-0.1382	-0.25231	0.150514
Transcriptional regulator	BC_4240	Q818K9																	0.390753	0.43116	0.999402	0.98088	0.51275	0.954276	0.462016	0.808981	0.67925	-0.41071	-0.15749	0.124978	0.890216	-0.25277	0.733547	0.561169
Prolyl 4-hydroxylase alpha subunit (EC 1.14.11.2)	BC_4233	Q818L6			down														3.40029e-05	0.00771006	0.989349	0.98088	0.953719	0.71849	0.786939	0.822456	-2.32995	-0.96555	0.369214	-0.04368	0.093835	0.173406	-0.32176	0.408102	+
Shikimate kinase (SK) (EC 2.7.1.71)	aroK BC_4232	Q818L7			down														9.79292e-08	0.0285692	0.989349	0.98088	0.960427	0.875747	0.784792	0.152914	-4.136	-0.8258	-0.38733	0.009326	-0.07194	-0.31098	-0.35198	1.28369	+
Uncharacterized protein	BC_4229	Q818M0			down														0.00271042	0.0105869	0.886995	0.45888	0.0962911	0.901193	0.954388	0.385847	-2.22806	-1.31423	-0.30802	0.414216	0.188054	-0.28416	0.090583	-0.13709	+
Uncharacterized protein	BC_4228	Q818M1			down														1.02021e-06	0.0138806	0.989349	0.903028	0.529756	0.0734258	0.867641	0.795397	-1.42228	-0.21448	0.163784	0.15746	-0.22697	0.413296	-0.16637	0.314214	+
Superfamily II DNA/RNA helicases, SNF2 family	BC_4227	Q818M2			down														7.53467e-08	0.000162388	0.999402	0.860897	0.078289	0.0915958	0.909234	0.0831667	-1.68655	-0.59132	-0.10597	-0.06874	-0.54002	0.369608	-0.14696	-0.30813	+
Aminomethyltransferase (EC 2.1.2.10) (Glycine cleavage system T protein)	gcvT BC_4226	Q818M3				up													3.50564e-11	1.52784e-09	0.989349	0.525351	0.353445	0.0956115	0.00636779	0.0799032	1.5752	-0.8617	0.098866	0.222233	0.186059	-0.39803	0.321726	0.492288	+
Probable glycine dehydrogenase (decarboxylating) subunit 1 (EC 1.4.4.2) (Glycine cleavage system P-protein subunit 1) (Glycine decarboxylase subunit 1) (Glycine dehydrogenase (aminomethyl-transferring) subunit 1)	gcvPA BC_4225	Q818M4																	3.16507e-08	4.20245e-06	0.973754	0.830139	0.40593	0.067145	0.851695	0.221883	0.819656	-0.22076	-0.08291	0.119778	0.137826	-0.37093	-0.06747	0.374794
Probable glycine dehydrogenase (decarboxylating) subunit 2 (EC 1.4.4.2) (Glycine cleavage system P-protein subunit 2) (Glycine decarboxylase subunit 2) (Glycine dehydrogenase (aminomethyl-transferring) subunit 2)	gcvPB BC_4224	Q818M5																	0.0161283	1.19247e-09	0.999402	0.991724	0.865091	0.315451	0.815404	0.092602	0.317838	-0.93744	-0.02239	0.0592	0.060621	-0.31319	-0.14958	0.493307
ABC transporter ATP-binding protein	BC_4221	Q818M8																	0.551359	0.655475	0.935719	0.596298	0.779064	0.776083	0.27756	0.988107	0.354934	0.212599	-0.99643	0.524683	0.69117	0.745564	-0.79436	1.53776
Transcriptional regulator, TetR family	BC_4212	Q818N7																	0.592691	0.69826	0.999402	0.882929	0.872999	0.761729	0.297045	0.546376	-0.32267	0.079379	-0.13855	0.400253	0.261808	-0.50747	-1.04628	-0.43097
Transcriptional regulator, LacI family	BC_4211	Q818N8																	0.0212879	0.154494	0.989349	0.990432	0.393378	0.9518	0.6551	0.841625	0.921001	0.538104	0.284622	0.031834	0.546667	-0.06844	0.176183	0.064914
Rhodanese-related sulfurtransferases	BC_4210	Q818N9			down														5.02772e-08	2.24139e-05	0.989349	0.438031	0.930228	0.367084	0.3095	0.196482	-1.08239	-0.3637	0.10477	-0.17033	-0.02062	0.055335	-0.28891	-0.0389	+
Octanoyltransferase LipM (EC 2.3.1.181) (Octanoyl-[acyl-carrier-protein]:[GcvH] N-octanoyltransferase)	lipM BC_4209	Q818P0	down		down														3.21496e-12	1.94444e-10	0.935719	0.966554	0.226127	0.402364	0.134041	0.0254321	-2.34644	-1.45628	0.194295	0.083258	-0.26887	0.064269	-0.39854	-0.25527	+	+
Uncharacterized protein	BC_4208	Q818P1																	0.140006	0.118785	0.999402	0.705074	0.655227	0.279882	0.198523	0.795397	-1.64593	-2.29153	-0.79082	-1.43295	-1.42181	-2.50398	-2.04352	-0.50257
Uncharacterized protein	BC_4207	Q818P2																	0.216875	0.891093	0.999402	0.842624	0.708859	0.211294	0.320836	0.218401	-1.21563	-1.09606	-0.35784	-0.54893	-0.44121	0.34346	-0.33542	0.768616
Spore photoproduct lyase (EC 4.1.99.-)	BC_4205	Q818P4	down		down														1.43269e-14	1.70166e-12	0.545548	0.841035	0.519531	0.000742576	0.773062	0.81874	-2.26936	-1.31014	0.220634	0.120712	-0.09891	0.38803	-0.05038	0.16841	+	+
HTH-type transcriptional regulator MntR (Manganese transport regulator)	mntR BC_4204	Q818P5																	0.0149078	0.000337424	0.999402	0.752091	0.176191	0.370197	0.066768	0.676724	-0.61965	-0.71879	-0.06157	0.285358	0.547663	0.23071	0.532036	0.395443
Phosphoglycolate phosphatase (EC 3.1.3.18)	BC_4203	Q818P6				up													4.45746e-09	0.025866	0.999402	0.831972	0.806269	0.264856	0.777162	0.657949	1.08885	0.575427	-0.03366	-0.01964	0.069946	-0.31121	-0.04629	0.291536	+
3-dehydroquinate dehydratase (3-dehydroquinase) (EC 4.2.1.10) (Type II DHQase)	aroQ BC_4199	Q818P8	down		down														7.3764e-05	0.000174614	0.999402	0.846461	0.805953	0.674592	0.132071	0.104876	-1.50928	-1.08243	-0.10232	0.263491	0.189688	0.110802	0.562143	0.962462	+	+
Xaa-Pro dipeptidase (EC 3.4.13.9)	BC_4198	Q818P9																	1.1208e-10	0.000195769	0.901497	0.80944	0.506003	0.356685	0.657571	0.997826	0.997782	0.001598	-0.09847	-0.0042	-0.07755	-0.24271	-0.15449	0.210943
Ribosomal-protein-alanine acetyltransferase (EC 2.3.1.128)	BC_4195	Q818Q1		up															0.181493	0.000272236	0.989349	0.993305	0.987455	0.79444	0.931297	0.441023	0.732954	3.01499	-0.46154	0.234674	0.469924	-1.17306	-0.73903	0.940524		+
Stage III sporulation protein AA	BC_4193	Q818Q3																	0.150943	0.0132973	0.999402	0.968463	0.298793	0.968496	0.70896	0.911084	-1.14771	1.77296	0.748585	-0.74273	0.07371	0.656882	0.384475	0.429262
Stage III sporulation protein AB	BC_4192	Q818Q4																	0.0107989	0.0751095	0.999402	0.971476	0.805953	0.600972	0.70896	0.851262	-1.78951	1.9286	-0.54306	0.020514	-0.25204	0.124365	-1.23133	0.301802
Stage III sporulation protein AE	BC_4189	Q818Q7																	0.230461	0.0104715	0.999402	0.978438	0.526025	0.980295	0.934316	0.984006	0.743588	1.75576	-0.48423	-0.33294	-0.25989	-0.20128	0.526976	-0.55999
Stage III sporulation protein AF	BC_4188	Q818Q8																	0.140163	0.739182	0.999402	0.211722	0.956287	0.798857	0.066768	0.619556	-0.5823	-1.07152	0.293297	-0.10245	0.492423	0.869175	-0.26374	0.126146
Stage III sporulation protein AG	BC_4187	Q818Q9			down														0.00270314	0.0218125	0.999402	0.438031	0.697669	0.573522	0.459892	0.207195	-1.31386	-0.6419	0.009549	-0.6553	-0.31151	0.265786	-0.55238	-0.55639	+
Stage III sporulation protein AH	BC_4186	Q818R0	down		down														1.68512e-07	2.86491e-08	0.999402	0.728344	0.986405	0.606877	0.594855	0.637982	-2.93399	-2.99833	-0.08256	-0.31729	0.035212	-0.47792	-0.42074	-0.09727	+	+
Biotin carboxyl carrier protein of acetyl-CoA carboxylase	BC_4184	Q818R2																	0.0358191	0.28643	0.999402	0.850396	0.862856	0.6964	0.841018	0.875717	0.663254	0.014252	-0.12908	-0.13434	-0.11634	0.079114	-0.21169	0.120726
Biotin carboxylase (EC 6.3.4.14) (EC 6.4.1.2)	BC_4183	Q818R3																	0.000458087	5.47945e-10	0.665416	0.85279	0.919259	0.0876242	0.00575239	0.671729	-0.32145	-0.66257	0.173253	0.108953	0.03485	0.080139	0.234498	0.274467
Transcription antitermination protein NusB (Antitermination factor NusB)	nusB BC_4181	Q818R4	down		down														1.51496e-06	3.96555e-06	0.999402	0.673782	0.558807	0.0835545	0.512983	0.637982	-1.71965	-1.2836	0.145903	0.345398	0.291222	0.523685	0.163594	-0.00315	+	+
Bifunctional protein FolD [Includes: Methylenetetrahydrofolate dehydrogenase (EC 1.5.1.5); Methenyltetrahydrofolate cyclohydrolase (EC 3.5.4.9)]	folD BC_4180	Q818R5																	0.0949183	2.89872e-07	0.999402	0.882929	0.73873	0.797513	0.0099133	0.2767	0.183483	-0.36589	0.00312	0.10551	0.076443	-0.18068	0.231621	0.363274
Exodeoxyribonuclease 7 large subunit (EC 3.1.11.6) (Exodeoxyribonuclease VII large subunit) (Exonuclease VII large subunit)	xseA BC_4179	Q818R6	down		down														2.65779e-06	4.25746e-09	0.999402	0.821617	0.689718	0.567356	0.250739	0.687859	-1.15744	-1.53196	-0.10091	-0.0832	-0.13811	0.05062	-0.40242	0.078736	+	+
Exodeoxyribonuclease 7 small subunit (EC 3.1.11.6) (Exodeoxyribonuclease VII small subunit) (Exonuclease VII small subunit)	xseB BC_4178	Q818R7	down		down														0.00219924	0.000345332	0.999402	0.906409	0.383083	0.925222	0.0137781	0.200311	-1.12558	-1.08458	-0.14107	-0.10732	-0.48612	-0.21022	-0.94911	-0.44083	+	+
Dimethylallyltransferase (EC 2.5.1.1)	BC_4177	Q818R8	down		down														2.9544e-11	4.25013e-11	0.999402	0.69078	0.805953	0.0783477	0.383936	0.977605	-1.67212	-1.31604	0.048944	0.183137	0.079003	0.173228	0.054017	0.217133	+	+
1-deoxy-D-xylulose-5-phosphate synthase (EC 2.2.1.7) (1-deoxyxylulose-5-phosphate synthase) (DXP synthase) (DXPS)	dxs BC_4176	Q818R9			down														3.46485e-12	1.53622e-11	0.999402	0.662814	0.451494	0.347337	0.244076	0.0176022	-1.44898	-0.99702	0.019177	-0.04693	-0.10535	0.001593	-0.24834	-0.10032	+
Putative cell adhesion protein (Contact hemolysin TlyA-related)	BC_4175	Q818S0	down		down														2.13346e-12	4.02117e-11	0.523424	0.850396	0.872999	0.00855469	0.182164	0.91396	-2.31026	-1.57244	0.323107	0.143613	-0.0433	0.408078	0.158069	0.181467	+	+
Arginine repressor	argR2 BC_4174	Q818S1																	4.96767e-07	3.04161e-06	0.999402	0.634951	0.245024	0.844609	0.182171	0.968074	-0.84956	-0.42863	0.076705	0.201992	0.238048	-0.18182	0.125579	0.220236
Stage IV sporulation protein B	BC_4172	Q818S2	down		down														4.89773e-15	3.70689e-18	0.999402	0.499012	0.035031	0.192943	0.0501041	0.000776327	-2.4599	-3.90035	-0.01171	-0.09662	-0.29487	0.051704	-0.35616	-0.30139	+	+
HTH cro/C1-type domain-containing protein	BC_4168	Q818S5	down																0.289809	4.00887e-09	0.999402	0.9513	0.707176	0.397545	0.193635	0.0266495	-0.15576	-1.38571	-0.0757	0.000545	0.14278	0.101804	0.210541	-0.33363		+
Glycerophosphoryl diester phosphodiesterase (EC 3.1.4.46)	BC_4167	Q818S6																	0.00133581	0.921687	0.999402	0.990432	0.899554	0.827767	0.96887	0.0627611	-0.32106	0.322332	0.023125	0.059924	-0.01922	-0.17627	-0.09101	-0.0499
Sigma-54-dependent transcriptional activator	BC_4165	Q818S8			down														3.59214e-07	0.00188423	0.989349	0.703397	0.0643267	0.968496	0.500067	0.541458	-1.26115	-0.2651	0.152029	0.234554	0.497804	-0.1134	0.079292	0.387739	+
Phosphate butyryltransferase (EC 2.3.1.19)	BC_4163	Q818T0																	0.00245014	0.00148947	0.992344	0.746027	0.676941	0.333284	0.0287714	0.0333494	-0.34667	-0.06411	0.086866	0.160326	0.104052	-0.30208	0.234651	0.55337
Probable butyrate kinase (BK) (EC 2.7.2.7) (Branched-chain carboxylic acid kinase)	buk BC_4161	Q818T1	down																1.96039e-10	3.5519e-13	0.999402	0.726455	0.359339	0.968001	0.00115188	0.00965418	-0.96	-1.18861	0.056492	0.133268	0.134146	-0.12325	0.27358	0.509692		+
Dihydrolipoyl dehydrogenase (EC 1.8.1.4)	BC_4160	Q818T2	down																1.62967e-07	1.04536e-13	0.999402	0.894218	0.928869	0.0131963	0.168871	0.666158	-0.70665	-1.6282	-0.04219	0.101931	-0.01186	-0.47091	0.079223	0.140205		+
2-oxoisovalerate dehydrogenase subunit alpha (EC 1.2.4.4) (Branched-chain alpha-keto acid dehydrogenase E1 component alpha chain)	BC_4159	Q818T3																	0.030514	0.00850855	0.999402	0.959883	0.989757	0.124299	0.163217	0.373467	0.180973	0.137082	0.003791	0.035327	0.014751	-0.28723	0.035194	0.114061
2-oxoisovalerate dehydrogenase beta subunit (EC 1.2.4.4)	BC_4158	Q818T4																	0.000980044	0.0171444	0.989349	0.631599	0.815176	0.0249954	0.00375911	0.00487193	0.433095	0.606336	0.09178	-0.08014	0.070274	0.226474	0.351527	-0.25223
Dihydrolipoamide acetyltransferase component of pyruvate dehydrogenase complex (EC 2.3.1.-)	BC_4157	Q818T5																	0.404132	0.023008	0.999402	0.692078	0.564606	0.624553	0.296284	0.731599	0.155102	0.694746	0.111561	-0.10756	0.172571	-0.26679	0.129701	0.307631
Phosphohydrolase (MutT/nudix family protein)	BC_4153	Q818T8		up		up													1.44328e-09	4.66465e-08	0.989349	0.598656	0.730913	0.525547	0.154209	0.857072	1.84713	1.75774	-0.11211	-0.16927	-0.10863	0.050097	0.232445	0.151401	+	+
UPF0403 protein BC_4151	BC_4151	Q818U0																	0.000127346	0.673466	0.548439	0.610501	0.898529	0.318013	0.186473	0.870669	-0.45854	0.286496	-0.22515	-0.08146	-0.02228	-0.29685	-0.29494	0.176879
Arginine-binding protein	BC_4150	Q818U1			down														6.24664e-07	2.61427e-07	0.999402	0.927834	0.751172	0.752248	0.579021	0.91396	-1.02092	-0.77816	0.003031	-0.00203	0.110732	-0.04275	0.030589	0.241144	+
Arginine transport system permease protein artQ	BC_4149	Q818U2		up															0.000617282	4.7591e-06	0.950986	0.555983	0.0831845	0.785509	0.941713	0.278825	-0.43626	1.05143	-0.13989	-0.11616	-0.29851	-0.06835	-0.1183	0.017037		+
Arginine transport ATP-binding protein artP	BC_4148	Q818U3																	0.888313	0.0204091	0.999402	0.862111	0.800313	0.572216	0.178269	0.221504	0.064435	0.965242	-0.01748	-0.1005	0.161325	0.123874	0.392518	-0.26768
Integral membrane protein	BC_4147	Q818U4			down														6.45619e-05	0.0108378	0.973754	0.935042	0.996645	0.798845	0.369601	0.568811	-2.03892	-0.69125	-0.06392	0.197182	0.217482	0.154475	0.611416	0.232918	+
Protein erfK/srfK	BC_4146	Q818U5	down		down														2.60578e-12	5.9723e-14	0.982793	0.520153	0.164088	0.394921	0.162959	0.000140056	-2.24901	-2.66737	0.136398	-0.15237	-0.28604	0.056215	-0.36472	-0.6716	+	+
Ribosomal-protein-alanine acetyltransferase (EC 2.3.1.128)	BC_4144	Q818U7		up		up													5.69037e-12	4.10808e-10	0.999402	0.882929	0.527365	0.625875	0.0157399	0.466024	1.92884	1.75003	0.061028	0.120724	0.148039	-0.02703	0.300502	0.35317	+	+
Peptidase T (EC 3.4.11.-)	BC_4143	Q818U8	down																3.57098e-05	1.00256e-10	0.999402	0.98088	0.864517	0.990639	0.744583	0.215244	-0.63117	-1.32296	-0.03478	0.06673	-0.04343	-0.1369	-0.0258	-0.02633		+
Magnesium-transporting ATPase, P-type 1 (EC 7.2.2.14) (Mg(2+) transport ATPase, P-type 1)	BC_4140	Q818V1																	0.672653	0.34399	0.999402	0.566777	0.134335	0.697478	0.788948	0.109058	-0.21644	-0.19753	-0.27532	-1.52756	-0.93393	0.263779	0.167874	-0.83252
Uncharacterized protein	BC_4139	Q818V2		up		up													1.03036e-11	1.12654e-08	0.815738	0.864103	0.0830074	0.0335723	0.753152	0.767587	1.5757	1.2922	-0.1521	-0.00536	0.278777	-0.44716	-0.04232	0.267344	+	+
Ribonuclease Z (RNase Z) (EC 3.1.26.11) (tRNA 3 endonuclease) (tRNase Z)	rnz BC_4138	Q818V3																	3.73086e-08	3.05858e-07	0.973754	0.927834	0.866068	0.506412	0.628859	0.259076	-0.64857	-0.24582	0.092134	0.084521	-0.02148	-0.04463	-0.16061	0.079292
L-serine deaminase	BC_4136	Q818V5																	0.0289897	0.86229	0.973754	0.978286	0.92131	0.133305	0.87469	0.596319	0.421018	0.363095	-0.18891	0.035371	0.058761	-0.51226	-0.04739	0.370478
L-serine dehydratase (EC 4.3.1.17)	BC_4135	Q818V6																	0.0745985	0.629041	0.999402	0.626432	0.77462	0.140351	0.913834	0.884069	0.265405	0.266906	0.012107	0.218781	-0.07223	-0.41472	-0.07116	0.247973
Pyrroline-5-carboxylate reductase (P5C reductase) (P5CR) (EC 1.5.1.2) (PCA reductase)	proC BC_4134	Q818V7		up															0.0896336	5.09658e-06	0.999402	0.341012	0.404645	0.584546	0.197047	0.219453	0.238857	1.0801	-0.0067	0.306868	0.185534	-0.25113	0.124503	0.438061		+
Zinc metallohydrolase	BC_4133	Q818V8																	0.0069417	0.0328997	0.772645	0.855414	0.985182	0.896349	0.0261545	0.972193	0.235188	0.491751	-0.11469	0.009646	0.016822	-0.15425	-0.32024	0.205417
Arginine biosynthesis bifunctional protein ArgJ [Cleaved into: Arginine biosynthesis bifunctional protein ArgJ alpha chain; Arginine biosynthesis bifunctional protein ArgJ beta chain] [Includes: Glutamate N-acetyltransferase (EC 2.3.1.35) (Ornithine acetyltransferase) (OATase) (Ornithine transacetylase); Amino-acid acetyltransferase (EC 2.3.1.1) (N-acetylglutamate synthase) (AGSase)]	argJ BC_4129	Q818W0				up													0.00583541	0.00433983	0.989349	0.606701	0.728817	0.170797	0.545615	0.936268	1.53596	0.565056	-0.48059	0.326516	-0.46356	-1.07684	-0.65576	-0.05855	+
Acetylglutamate kinase (EC 2.7.2.8) (N-acetyl-L-glutamate 5-phosphotransferase) (NAG kinase) (NAGK)	argB BC_4128	Q818W1		up		up													4.99794e-08	4.19422e-07	0.175311	0.801398	0.0283708	0.438471	0.00733746	0.00255595	1.10282	1.25203	-0.38345	0.155876	0.434614	-0.29266	0.370729	0.788784	+	+
Acetylornithine aminotransferase (ACOAT) (EC 2.6.1.11)	argD BC_4127	Q818W2		up		up													6.96684e-11	5.59066e-09	0.973754	0.959883	0.698411	0.224903	0.954325	0.315648	2.50477	2.16685	-0.17945	0.003946	0.158188	-0.46865	-0.07592	0.495916	+	+
Ornithine carbamoyltransferase (OTCase) (EC 2.1.3.3)	argF BC_4126	Q818W3				up													2.05194e-08	9.80926e-05	0.999402	0.959883	0.781199	0.0457268	0.00868652	0.255549	1.6671	-0.51667	0.078431	0.102701	0.122322	0.388809	0.556542	0.519309	+
Transcriptional regulator, MarR family	BC_4124	Q818W5																	0.68288	0.421877	0.999402	0.80944	0.940105	0.203898	0.838752	0.882801	0.569415	0.188875	-0.62437	-0.2183	-0.16303	1.10602	0.100544	-0.51258
Tyrosine transporter	BC_4121	Q818W6																	0.442226	0.0643818	0.999402	0.966554	0.845451	0.993862	0.178269	0.951225	0.442066	1.34288	-0.12302	-0.05429	-0.24048	-0.12511	-1.7011	0.141851
Adenosylmethionine-8-amino-7-oxononanoate aminotransferase (EC 2.6.1.62) (7,8-diamino-pelargonic acid aminotransferase) (DAPA AT) (DAPA aminotransferase) (7,8-diaminononanoate synthase) (DANS) (Diaminopelargonic acid synthase)	bioA BC_4119	Q818W8		up		up													9.64526e-09	0.000184955	0.999402	0.877747	0.882048	0.783986	0.429379	0.211764	4.08839	2.20471	0.15096	0.294614	0.168446	-0.36252	0.401388	1.0021	+	+
ATP-dependent dethiobiotin synthetase BioD (EC 6.3.3.3) (DTB synthetase) (DTBS) (Dethiobiotin synthase)	bioD BC_4118	Q818W9		up		up													0.00630257	3.45047e-06	0.999402	0.882929	0.581055	0.868339	0.334893	0.0912275	1.02947	3.17337	-0.22814	0.35768	0.576924	-0.33458	0.676292	1.57291	+	+
Putative 8-amino-7-oxononanoate synthase (AONS) (EC 2.3.1.47) (7-keto-8-amino-pelargonic acid synthase) (7-KAP synthase) (8-amino-7-ketopelargonate synthase)	bioF BC_4117	Q818X0		up		up													9.07791e-06	9.25009e-09	0.904655	0.966554	0.724528	0.991171	0.451241	0.877361	1.21016	2.28587	-0.27779	0.008416	0.161605	-0.13798	0.132428	0.272221	+	+
BioH protein	BC_4116	Q818X1																	0.357656	0.0372391	0.999402	0.867684	0.704103	0.55586	0.855252	0.456598	0.238388	1.71753	-0.15119	-0.33233	0.476757	0.401083	-0.21486	-0.04892
Malonyl-[acyl-carrier protein] O-methyltransferase (Malonyl-ACP O-methyltransferase) (EC 2.1.1.197) (Biotin synthesis protein BioC)	bioC BC_4115	Q818X2																	0.216568	0.439437	0.999402	0.966554	0.953314	0.674592	0.70896	0.662996	2.46885	2.32689	1.76673	-0.03231	0.111399	1.9226	1.67601	2.26017
Biotin synthase (EC 2.8.1.6)	bioB BC_4114	Q818X3		up		up													5.38442e-10	5.41102e-10	0.935719	0.743967	0.902378	0.290421	0.753849	0.573698	1.89978	2.19411	-0.19718	-0.09745	0.060851	-0.39537	-0.01013	0.365021	+	+
6,7-dimethyl-8-ribityllumazine synthase (DMRL synthase) (LS) (Lumazine synthase) (EC 2.5.1.78)	ribH BC_4112	Q818X5		up															0.00019488	0.000132641	0.982793	0.598076	0.494789	0.486697	0.00401942	0.310835	0.764588	1.09865	0.164985	0.28049	0.213898	-0.32969	0.585105	0.47008		+
Riboflavin biosynthesis protein RibBA [Includes: 3,4-dihydroxy-2-butanone 4-phosphate synthase (DHBP synthase) (EC 4.1.99.12); GTP cyclohydrolase-2 (EC 3.5.4.25) (GTP cyclohydrolase II)]	ribBA BC_4111	Q818X6		up		up													6.62203e-12	1.93477e-10	0.477816	0.213688	0.468755	0.0174369	0.80319	0.826821	2.35655	2.17939	-0.34618	-0.31983	-0.1764	-0.64796	-0.03151	0.273094	+	+
Riboflavin synthase alpha chain (EC 2.5.1.9)	BC_4110	Q818X7		up		up													2.31638e-10	3.80825e-12	0.999402	0.637244	0.0436425	0.034919	0.000748703	0.000156835	1.27967	1.98607	-0.04311	0.178277	0.322146	-0.44351	0.403572	0.861835	+	+
Riboflavin biosynthesis protein RibD [Includes: Diaminohydroxyphosphoribosylaminopyrimidine deaminase (DRAP deaminase) (EC 3.5.4.26) (Riboflavin-specific deaminase); 5-amino-6-(5-phosphoribosylamino)uracil reductase (EC 1.1.1.193) (HTP reductase)]	BC_4109	Q818X8		up		up													2.62896e-07	2.31861e-09	0.989349	0.906417	0.35452	0.169563	0.12866	0.605095	1.08156	1.78877	-0.0957	0.120995	0.228828	-0.41177	0.192247	0.334654	+	+
ZnF_CDGSH domain-containing protein	BC_4108	Q818X9																	0.788947	0.44364	0.703915	0.811144	0.579148	0.0564712	0.0400441	0.512324	0.273165	-0.56479	1.77343	-0.63197	1.01411	2.88013	2.9697	1.17846
Alpha/beta hydrolase	BC_4106	Q818Y0																	0.0484406	0.777115	0.827858	0.427485	0.892271	0.915116	0.61716	0.227205	-1.12078	0.166583	-1.05931	-1.29942	-0.64766	-0.27584	-0.5595	-0.81279
Ribose operon repressor	BC_4104	Q818Y2		up		up													2.07287e-12	3.34289e-12	0.999402	0.966554	0.120491	0.0457268	0.0125152	0.490234	2.18679	2.42489	-7.76e-05	0.030395	0.313773	0.235395	0.339766	0.354699	+	+
Transport protein	BC_4103	Q818Y3																	0.587553	0.491706	0.999402	0.9406	0.878038	0.781315	0.278338	0.145116	0.324837	0.294534	-1.10707	-0.06901	-0.16158	-0.74019	-1.3683	-1.15451
Proline iminopeptidase (EC 3.4.11.5) (Prolyl aminopeptidase)	BC_4102	Q818Y4																	0.46439	0.151329	0.999402	0.98021	0.565702	0.729484	0.729946	0.721564	-0.77426	-1.97455	-0.25639	-0.23711	1.24544	0.539433	0.509783	-0.50668
Transcriptional regulator, copG family	BC_4101	Q818Y5		up															1.13725e-06	3.10652e-13	0.283937	0.00201177	0.00447464	0.0108918	0.0004176	0.000205149	0.833775	2.63966	-0.31781	-0.59266	-0.49785	-0.57794	-0.72204	-0.52236		+
5'-nucleotidase (EC 3.1.3.5)	BC_4100	Q818Y6			down														2.91217e-06	0.110178	0.967637	0.959883	0.233428	0.848161	0.549454	0.646449	-6.36271	-1.30259	-1.21314	-1.03115	-1.9253	-0.15362	-0.68951	-0.46118	+
Uncharacterized protein	BC_4099	Q818Y7			down														0.00735712	0.103227	0.999402	0.959883	0.0858878	0.123503	0.616646	0.58725	-1.06502	-0.87863	-0.06544	0.081256	-0.40109	-0.34684	0.176818	0.719238	+
Glutamate-rich protein grpB	BC_4098	Q818Y8			down														0.000510401	0.206859	0.982793	0.458799	0.852859	0.923178	0.498434	0.824226	-1.77114	-0.24235	-0.42607	-0.49764	-0.1916	-0.23959	-0.56575	0.017557	+
2,5-diketo-D-gluconic acid reductase (EC 1.1.1.-)	BC_4097	Q818Y9																	0.621956	4.74821e-11	0.986248	0.959883	0.960931	0.673635	0.934316	0.746821	0.063278	-0.67471	0.076886	0.03419	-0.00045	-0.07561	-0.08695	0.166325
D-threo-aldose 1-dehydrogenase (EC 1.1.1.122)	BC_4096	Q818Z0																	0.00410151	7.20865e-09	0.957109	0.885267	0.0649737	0.643109	0.186818	0.673199	-0.26025	-0.55986	-0.10539	0.006341	-0.24619	-0.20905	-0.26928	0.142596
ADP-ribose pyrophosphatase (EC 3.6.1.13)	BC_4094	Q818Z2																	0.151026	0.00786461	0.999402	0.916223	0.921869	0.747718	0.715104	0.601173	0.353262	-0.30778	-0.07445	-0.04724	-0.04976	-0.27163	0.043548	0.007
Ribosomal-protein-serine acetyltransferase (EC 2.3.1.-)	BC_4093	Q818Z3		up															6.0133e-09	8.20248e-12	0.999402	0.506159	0.740066	0.0912854	0.835611	0.170357	0.749458	1.45761	-0.03183	0.16848	0.062301	-0.31052	-0.07087	0.358393		+
Stage II sporulation protein M	BC_4092	Q818Z4																	0.788947	0.310019	0.989349	0.959883	0.787816	0.768993	0.962023	0.792242	0.288618	0.179064	-0.21676	-0.16535	0.160722	-0.83427	-0.0924	-0.83093
Ferric uptake regulation protein	BC_4091	Q818Z5																	0.967839	0.000237895	0.973754	0.852279	0.344167	0.617421	0.0165547	0.115171	0.017029	-0.51733	0.234144	0.178998	0.32607	0.043592	0.547859	-0.24281
Tyrosine recombinase XerD	xerD BC_4089	Q818Z7																	0.895307	0.000277887	0.999402	0.623915	0.45942	0.88304	0.139094	0.514281	0.001195	-0.42274	-0.01108	-0.16656	-0.21594	-0.1921	-0.46455	0.01943
IG hypothetical 17224	BC_4088	Q818Z8	down		down														8.65943e-12	1.89654e-12	0.0108796	0.882217	0.199522	0.171438	0.866298	0.712787	-1.99523	-1.91345	0.63293	-0.01859	-0.25607	0.130512	-0.14195	0.12281	+	+
Phosphopentomutase (EC 5.4.2.7) (Phosphodeoxyribomutase)	deoB BC_4087	Q818Z9																	1.12965e-09	1.16869e-08	0.999402	0.709958	0.338086	0.241976	0.10827	0.00346986	-0.89558	-0.44871	0.057819	-0.03019	-0.1233	0.014236	-0.28422	-0.15812
Inosine phosphorylase (EC 2.4.2.1) (Inosine-guanosine phosphorylase)	BC_4086	Q819A0	down		down														7.39375e-10	2.35112e-11	0.973754	0.606701	0.326938	0.00357614	0.201002	0.000583369	-1.25898	-1.28104	0.128521	-0.09233	-0.17542	0.373773	0.103259	-0.4149	+	+
Pyrimidine-nucleoside phosphorylase (EC 2.4.2.2)	BC_4085	Q819A1	down		down														1.33515e-08	2.79894e-09	0.999402	0.885267	0.753053	0.780201	0.941135	0.00640566	-1.60781	-1.47099	-0.03897	-0.03717	-0.10594	-0.03618	-0.12747	-0.4953	+	+
Magnesium transport protein CorA	corA BC_4084	Q819A2	down		down														1.31693e-08	0.000922718	0.999402	0.841035	0.965177	0.349355	0.586287	0.880071	-5.5449	-1.88934	-0.33911	0.461471	-0.07559	0.747584	-0.61643	0.03581	+	+
Guanine-hypoxanthine permease	BC_4083	Q819A3																	0.865955	0.305557	0.999402	0.859572	0.338086	0.524323	0.735645	0.967869	-0.46853	-0.28073	0.238879	0.576991	-0.24042	0.713245	-0.05119	1.16538
Uncharacterized protein	BC_4082	Q819A4			down														1.01155e-09	5.20327e-09	0.999402	0.567735	0.225685	0.0851387	0.151136	3.12561e-05	-1.44042	-0.97135	-0.02871	-0.13229	-0.24443	0.195584	-0.36246	-0.79442	+
Transcriptional regulator, MarR family	BC_4081	Q819A5	down																0.425044	0.00221662	0.653015	0.536507	0.338086	0.0399747	0.0317567	0.641581	0.227489	-1.70171	1.53109	1.3	1.33439	2.04626	2.05842	1.02455		+
Uncharacterized protein	BC_4080	Q819A6																	0.0128274	0.0228631	0.999402	0.966554	0.282495	0.437173	0.734839	0.837599	-2.29101	-0.91018	1.52957	0.687959	0.531143	0.98054	0.816729	1.17256
Acetoin transport ATP-binding protein	BC_4077	Q819A9																	0.0776263	0.965616	0.989349	0.731972	0.2615	0.532387	0.0745597	0.681616	-2.13971	0.276532	-1.42787	0.746818	2.22161	0.806205	2.87777	0.961763
Serine-type D-Ala-D-Ala carboxypeptidase (EC 3.4.16.4)	BC_4075	Q819B1	down		down														1.10764e-12	9.03102e-18	0.876364	0.959883	0.00517681	0.30016	0.0617933	4.62976e-05	-1.27968	-2.74001	0.114697	0.036511	-0.29932	-0.01407	-0.28834	-0.32863	+	+
Anti-sigma F factor antagonist (Stage II sporulation protein)	BC_4074	Q819B2		up		up													4.10373e-12	1.03646e-12	0.973754	0.0806523	0.227947	0.210186	0.050768	0.0223014	1.45388	1.9104	0.10513	0.336798	0.182053	-0.29652	0.136779	0.503261	+	+
Anti-sigma F factor (EC 2.7.11.1) (Stage II sporulation protein AB)	spoIIAB BC_4073	Q819B3		up		up													8.69996e-06	8.09288e-09	0.999402	0.747661	0.821169	0.315028	0.206722	0.228349	1.15351	2.20243	0.122183	0.234688	0.11241	0.171953	0.246398	0.560608	+	+
RNA polymerase sigma factor	BC_4072	Q819B4		up															0.0077918	2.69763e-07	0.999402	0.520153	0.0193986	0.271845	0.0146765	0.926696	0.354954	1.20598	0.079807	0.231091	0.423943	-0.32711	0.289874	0.231632		+
Transporter	BC_4071	Q819B5																	0.43056	0.0718032	0.999402	0.885267	0.338086	0.0860937	0.0643687	0.374063	-0.12807	0.686098	-0.09727	-0.04736	-0.30069	-0.61072	-0.58695	-0.05711
Stage V sporulation protein AD	BC_4067	Q819B9	down		down														3.26665e-09	9.82997e-08	0.999402	0.852279	0.307278	0.546398	0.167591	0.0743357	-1.91301	-1.19056	0.024014	-0.06363	-0.30866	0.063646	-0.46172	-0.27566	+	+
Stage V sporulation protein AE	BC_4066	Q819C0																	0.223815	0.0124692	0.18442	0.320336	0.0605484	0.0852143	0.163099	0.145498	0.25506	1.00959	0.328827	-0.27137	-0.61415	-0.56643	0.089899	0.130704
Stage V sporulation protein AE	BC_4065	Q819C1	down		down														5.60924e-05	0.000159523	0.989349	0.993431	0.56141	0.980994	0.77655	0.41501	-3.0881	-2.48967	-0.51972	0.040133	0.68019	-0.79104	0.220074	-0.60192	+	+
Stage V sporulation protein AF	BC_4064	Q819C2	down		down														2.5159e-15	5.475e-12	0.989349	0.9604	0.441339	0.0997861	0.00319627	0.00156518	-2.45962	-1.11281	0.077301	0.077323	-0.10946	0.084058	-0.48177	-0.23589	+	+
Hydrolase (HAD superfamily)	BC_4063	Q819C3		up		up													8.69996e-06	3.81446e-07	0.912875	0.9513	0.812134	0.408095	0.912421	0.799815	1.73477	2.49667	0.414799	0.149028	0.171124	0.263466	-0.16493	0.352496	+	+
IG hypothetical 17221	BC_4062	Q819C4	down																2.22765e-05	2.42312e-08	0.179012	0.335109	0.437668	0.483976	0.657571	0.0103473	-0.95746	-1.30467	-0.55672	-0.32035	0.256869	-0.34873	0.034382	-0.47439		+
Peptidyl-prolyl cis-trans isomerase (PPIase) (EC 5.2.1.8)	BC_4061	Q819C5																	4.88083e-07	2.90706e-10	0.999402	0.485773	0.0417344	0.531693	0.00989452	0.00728911	-0.66012	-0.80736	0.005952	-0.09776	-0.28116	-0.23411	-0.43623	-0.16385
RibT protein	BC_4060	Q819C6																	0.382691	2.72339e-05	0.999402	0.966554	0.182268	0.532518	0.729946	0.236979	-0.14636	-0.69656	0.004012	0.015652	0.4212	-0.34123	0.018489	0.555881
Uncharacterized protein	BC_4059	Q819C7												up					0.569812	0.223771	0.999402	0.809817	0.558976	0.0041268	0.151423	0.367247	-0.17409	0.75227	0.212158	0.322321	-0.35518	1.37745	0.585748	0.69261						+
Segregation and condensation protein B	scpB BC_4057	Q819C8																	0.182618	0.0708303	0.999402	0.621783	0.57644	0.828656	0.558644	0.694733	-0.98768	-1.03833	-0.06698	0.145451	0.013137	-0.03824	0.690632	-1.19086
ComE operon protein 3	BC_4056	Q819C9																	0.642958	0.325574	0.999402	0.925249	0.390229	0.876096	0.70896	0.537496	0.28929	-0.59447	0.166436	-0.34909	-0.84285	-0.68196	-0.82872	-0.36661
N-acetylgalactosamine-6-phosphate deacetylase	BC_4055	Q819D0	down		down														6.62602e-12	9.65037e-14	0.999402	0.137674	0.338086	0.328591	0.439156	0.00157588	-1.4038	-1.60337	-0.03738	-0.20385	-0.13663	0.00733	-0.20561	-0.23632	+	+
Glucosamine-6-phosphate deaminase (EC 3.5.99.6) (GlcN6P deaminase) (GNPDA) (Glucosamine-6-phosphate isomerase)	nagB BC_4054	Q819D1	down		down														2.84606e-12	1.1503e-14	0.973754	0.31969	0.862856	0.265186	0.237309	0.00139993	-1.24825	-1.57429	0.087541	-0.10665	-0.02199	-0.00193	-0.22793	-0.17057	+	+
Transcriptional regulator, GntR family	BC_4053	Q819D2																	8.19417e-09	1.92815e-05	0.999402	0.988278	0.965155	0.992379	0.773813	0.490624	-0.76864	-0.11313	0.05405	0.049466	0.023255	-0.13064	-0.14183	0.30308
Hydrolase (HAD superfamily)	BC_4052	Q819D3																	0.0764044	0.366675	0.999402	0.959883	0.474689	0.731379	0.907125	0.017502	-1.00967	-0.19274	0.325166	0.215593	-0.70328	0.239905	0.034123	-1.60382
Transcription antiterminator, BglG family	BC_4051	Q819D4																	0.198008	0.348702	0.999402	0.990432	0.985182	0.440789	0.91167	0.856186	-0.17362	0.186393	-0.03395	0.062499	0.022774	0.062339	-0.06541	0.265254
PTS system, glucose-specific IIABC component (EC 2.7.1.69)	BC_4050	Q819D5																	1.23268e-08	1.81445e-07	0.999402	0.862111	0.017188	0.0125824	0.110041	4.95923e-05	-0.73117	-0.2909	0.040971	0.007136	-0.27986	0.162494	-0.27698	-0.37217
Phosphocarrier protein HPr	BC_4049	Q819D6																	0.373696	0.0287364	0.999402	0.959883	0.526025	0.531693	0.826319	0.0126227	0.174374	-0.04265	-0.03918	0.010407	-0.17733	0.045815	-0.1677	-0.38978
Phosphoenolpyruvate-protein phosphotransferase (EC 2.7.3.9) (Phosphotransferase system, enzyme I)	BC_4048	Q819D7	down		down														2.40659e-09	2.65373e-11	0.999402	0.618704	0.123759	0.0156905	0.588868	0.00128904	-1.32715	-1.48784	-0.03006	-0.10818	-0.2913	0.321228	-0.21047	-0.43371	+	+
Uncharacterized protein	BC_4047	Q819D8																	0.111631	0.0322622	0.999402	0.959883	0.960931	0.968496	0.790597	0.428281	-0.57726	1.15968	-0.16492	0.157522	-0.04869	-0.09179	0.078437	-0.26266
NAD(P)H nitroreductase (EC 1.-.-.-)	BC_4045	Q819E0	down		down														7.34755e-10	3.19848e-09	0.999402	0.743967	0.66062	0.489207	0.864892	0.115135	-1.6922	-1.21134	-0.07366	-0.08771	-0.11829	0.043453	-0.14939	-0.13638	+	+
Sensory box/GGDEF family protein	BC_4044	Q819E1																	5.12581e-07	0.000158325	0.999402	0.409539	0.764291	0.673635	0.000546738	0.0921369	-0.97248	0.951448	-0.04623	-0.19844	-0.07832	-0.0263	-0.80595	-0.1271
3-hydroxyisobutyrate dehydrogenase (EC 1.1.1.31)	BC_4042	Q819E3																	0.59593	1.73149e-06	0.999402	0.972486	0.549724	0.333284	0.00636779	0.251137	-0.02356	-0.26404	-0.00463	0.044062	0.109961	-0.2696	0.244972	0.366605
Uncharacterized protein	BC_4041	Q819E4			down														1.74951e-11	1.40195e-11	0.973754	0.940323	0.587143	0.182845	0.451241	0.380372	-1.28402	-0.99407	-0.09603	0.023478	0.101361	-0.30764	0.001699	0.332912	+
Acireductone dioxygenase (1,2-dihydroxy-3-keto-5-methylthiopentene dioxygenase) (DHK-MTPene dioxygenase) (Acireductone dioxygenase (Fe(2+)-requiring)) (ARD') (Fe-ARD) (EC 1.13.11.54) (Acireductone dioxygenase (Ni(2+)-requiring)) (ARD) (Ni-ARD) (EC 1.13.11.53)	mtnD BC_4039	Q819E5			down														5.35606e-11	0.63588	0.999402	0.860897	0.00217016	0.30776	0.608925	0.812737	-1.38273	0.38177	-0.03195	0.117316	0.500166	-0.29666	-0.01377	0.257886	+
Methylthioribulose-1-phosphate dehydratase (MTRu-1-P dehydratase) (EC 4.2.1.109)	mtnB BC_4038	Q819E6			down														2.33563e-07	0.469308	0.373181	0.937884	0.971138	0.361608	0.932505	0.897374	-4.46862	-0.10995	-0.62918	0.133394	-0.13599	-1.15248	-0.91338	-0.07752	+
2-hydroxy-3-keto-5-methylthiopentenyl-1-phosphate phosphatase (HK-MTPenyl-1-P phosphatase) (EC 3.1.3.87)	mtnX BC_4037	Q819E7		up	down														0.000780444	0.000339917	0.999402	0.966554	0.329872	0.979239	0.448438	0.912478	-1.77565	2.30143	0.056863	0.162152	0.788061	-0.16904	0.441121	0.312425	+	+
2,3-diketo-5-methylthiopentyl-1-phosphate enolase (DK-MTP-1-P enolase) (EC 5.3.2.5) (RuBisCO-like protein) (RLP)	mtnW BC_4036	Q819E8			down														6.97667e-10	0.0108118	0.926487	0.926045	0.897038	0.618836	0.00313714	0.367657	-1.07181	0.07284	-0.11918	0.093662	-0.02001	-0.21731	-0.50288	0.075856	+
Aspartate aminotransferase (EC 2.6.1.1)	BC_4035	Q819E9																	0.000177424	0.000857885	0.989349	0.882217	0.971138	0.218296	0.236027	0.745097	-0.59111	-0.19226	-0.11287	-0.02263	-0.00585	-0.38717	-0.3324	0.126954
Nitrilase (EC 3.5.5.1)	BC_4034	Q819F0																	0.0268298	1.05711e-09	0.999402	0.810906	0.597919	0.105704	0.851695	0.629543	0.294376	-0.96216	-0.05902	-0.03521	0.127036	-0.4062	-0.0578	0.308078
Methylthioribose kinase (MTR kinase) (EC 2.7.1.100)	mtnK BC_4033	Q819F1		up	down														1.74265e-08	7.95201e-05	0.999402	0.365028	0.441339	0.142516	0.617932	0.763503	-3.1355	1.97892	-0.04952	0.730742	0.465951	0.598943	0.178436	0.015105	+	+
Methylthioribose-1-phosphate isomerase (M1Pi) (MTR-1-P isomerase) (EC 5.3.1.23) (S-methyl-5-thioribose-1-phosphate isomerase)	mtnA BC_4032	Q819F2																	0.404359	0.0271605	0.999402	0.959883	0.426665	0.828656	0.713876	0.0850659	-0.7608	1.58885	0.287289	0.254446	-0.41198	0.437702	0.388965	0.394227
D-beta-hydroxybutyrate dehydrogenase (EC 1.1.1.30)	BC_4030	Q819F4																	0.0546158	1.71548e-07	0.999402	0.967588	0.956287	0.428714	0.65917	0.857564	-0.18892	-0.51824	0.00308	0.074148	0.030019	-0.27367	-0.02035	0.172435
Uncharacterized protein	BC_4026	Q819F7		up															0.172746	0.00290459	0.999402	0.823758	0.956287	0.991065	0.550469	0.317566	0.792222	2.95807	0.485236	-0.90524	0.494666	0.536392	0.522964	-0.42044		+
Phosphohydrolase (MutT/nudix family protein)	BC_4024	Q819F9																	0.731557	0.874662	0.999402	0.883755	0.686483	0.813985	0.992648	0.988107	-0.14518	-0.0748	0.165947	0.041608	0.681142	0.34692	-0.47146	0.119953
Acetyl-CoA acetyltransferase (EC 2.3.1.9)	BC_4023	Q819G0	down																4.13429e-07	1.46579e-11	0.989349	0.208882	0.999243	0.557395	0.274601	0.329766	-0.7481	-1.22646	0.099715	0.322739	0.010936	-0.23907	0.064969	0.368327		+
ABC transporter ATP-binding protein	BC_4022	Q819G1																	0.508083	0.408963	0.989349	0.829797	0.897038	0.677965	0.934316	0.858077	0.604372	1.06333	-0.47605	-0.39121	-0.07956	-0.22175	-0.39429	0.338554
Uncharacterized protein	BC_4020	Q819G3	down		down														0.00487418	5.10318e-05	0.999402	0.405983	0.799479	0.991806	0.838891	0.78972	-1.19164	-1.66696	-0.21821	-0.68425	-0.21971	-0.12211	0.055031	0.006047	+	+
Uncharacterized protein	BC_4019	Q819G4																	0.515797	0.00202525	0.999402	0.697793	0.452351	0.660382	0.258338	0.0561195	-0.21485	-0.90575	-0.09998	-0.32619	-0.45712	-0.42118	-0.68411	-0.79024
Cyclodextrin transport ATP-binding protein	BC_4016	Q819G6																	0.937177	0.0924107	0.999402	0.550351	0.983463	0.312956	0.246881	0.586259	0.060335	1.03952	0.013388	-1.0501	-0.02485	-0.78313	-1.19344	-0.17581
Oligo-1,6-glucosidase (EC 3.2.1.10)	BC_4015	Q819G7	down																0.103251	0.00221493	0.383505	0.697793	0.375284	0.956125	0.454547	0.319656	-1.02633	-1.51342	-0.76289	-1.15525	-0.18054	0.115423	0.476606	-0.17136		+
Neopullulanase (EC 3.2.1.135)	BC_4014	Q819G8			down														3.59015e-09	3.0236e-06	0.989349	0.917841	0.549138	0.756939	0.0251533	0.270012	-1.40876	-0.55011	-0.09366	-0.0072	-0.14151	-0.04831	-0.5291	-0.02205	+
Transcriptional regulator, LacI family	BC_4010	Q819H1																	0.00378821	3.47747e-06	0.982793	0.862111	0.267385	0.837885	0.0634206	0.204593	-0.45957	-0.62963	0.156083	-0.03686	0.290997	-0.1994	0.291972	0.502898
Aminotransferase (EC 2.6.1.-)	BC_4009	Q819H2																	0.0164821	7.34103e-11	0.999402	0.457133	0.806269	0.391017	0.657571	0.851646	0.263311	-0.92072	-0.02064	-0.10466	-0.04115	-0.26436	-0.16857	0.175855
Uncharacterized protein	BC_4008	Q819H3		up		up													0.00139357	3.22407e-06	0.999402	0.69184	0.975539	0.449017	0.450943	0.923705	2.35575	4.43321	-0.0916	-0.90483	-0.0592	-0.38239	0.643503	0.333465	+	+
Histidine kinase (EC 2.7.13.3)	BC_4007	Q819H4		up															4.97913e-05	2.7081e-09	0.999402	0.968479	0.0522851	0.124299	0.0343526	0.165786	0.987343	2.32589	0.080133	0.082681	0.576492	-0.56105	0.45821	0.602758		+
DNA-entry nuclease (EC 3.-.-.-)	BC_4005	Q819H5	down																0.0104722	0.00576883	0.999402	0.829797	0.545903	0.687069	0.363863	0.861224	-1.79152	-1.68712	0.79939	0.464935	0.034093	0.682541	0.297649	0.009406		+
Competence protein J	BC_4004	Q819H6		up															0.056822	3.59178e-05	0.999402	0.82091	0.498247	0.823348	0.506619	0.766274	0.566642	1.76179	0.012862	0.262487	0.344433	-0.26124	0.183404	0.054848		+
5-methyltetrahydropteroyltriglutamate--homocysteine methyltransferase (EC 2.1.1.14) (Cobalamin-independent methionine synthase) (Methionine synthase, vitamin-B12 independent isozyme)	metE BC_4003	Q819H7		up		up													2.32172e-15	6.10832e-14	0.548439	0.917841	0.928829	0.00585483	0.369681	0.612346	2.05509	1.94381	-0.15144	0.08769	0.029788	-0.44091	-0.00322	0.274791	+	+
Transcriptional repressor PadR	BC_4001	Q819H9																	0.000205481	0.00275067	0.999402	0.660294	0.612315	0.902533	0.383489	0.218505	-0.42167	0.667798	-0.05706	-0.0614	-0.08684	-0.16094	-0.23081	0.399277
Uncharacterized protein	BC_3999	Q819I1		up		up													1.83773e-11	1.40745e-08	0.902921	0.507495	0.0197132	0.683111	7.15908e-05	0.343608	1.43405	1.22507	-0.12817	-0.09432	-0.33089	-0.20374	-0.69631	0.069406	+	+
Diguanylate cyclase/phosphodiesterase domain 2 (EAL)	BC_3997	Q819I3	down		down														5.65011e-06	0.000576626	0.999402	0.712896	0.0838762	0.637816	0.308705	0.219195	-4.22419	-2.45296	0.292686	-0.45214	-1.83468	-0.73429	-0.5292	-1.83191	+	+
Exopolyphosphatase (EC 3.6.1.11)	BC_3994	Q819I4			down														5.26237e-10	1.53662e-09	0.973754	0.297214	0.0830074	0.40364	0.0211955	0.259497	-1.3008	-0.89366	-0.1245	-0.19269	-0.28696	0.022062	-0.45856	0.017742	+
Polyphosphate kinase (EC 2.7.4.1) (ATP-polyphosphate phosphotransferase) (Polyphosphoric acid kinase)	ppk BC_3993	Q819I5																	0.09119	0.173379	0.999402	0.60624	0.523067	0.736344	0.990895	0.986366	-0.76398	-1.66129	-0.11368	-1.00488	-1.06162	0.350596	-0.48563	-0.12704
Phosphoesterase (EC 3.1.-.-)	BC_3991	Q819I7			down														5.57296e-07	0.585272	0.510458	0.303382	0.201538	0.0237966	0.0160167	0.159297	-1.59591	0.20694	0.528542	0.543161	0.468892	0.610758	0.647623	0.677854	+
2,4-dienoyl-CoA reductase (NADPH) (EC 1.3.1.34)	BC_3990	Q819I8				up													1.5535e-10	0.004535	0.999402	0.603535	0.383083	0.988761	0.162972	0.534621	1.18692	0.050119	-0.01597	0.176585	0.145168	-0.12863	0.078631	0.115425	+
Diguanylate cyclase/phosphodiesterase domain 2 (EAL)	BC_3989	Q819I9																	0.0303815	0.000221868	0.973004	0.917841	0.853799	0.9616	0.936589	0.988607	0.312536	0.888503	-0.14621	0.112139	0.068759	-0.11479	-0.12096	0.214041
Uncharacterized protein	BC_3988	Q819J0																	0.0501767	1.44993e-05	0.999402	0.966161	0.82787	0.174933	0.203648	0.380391	-0.2256	-0.36453	0.051207	0.084092	-0.05254	-0.38135	-0.32398	0.039053
NRDH-redoxin	BC_3987	Q819J1	down		down														7.97363e-06	3.03768e-08	0.973754	0.86149	0.63116	0.974188	0.876096	0.963007	-3.63648	-5.61486	-0.35827	-0.3809	0.458043	-0.34594	-0.44553	-0.00572	+	+
CBS domain containing protein	BC_3983	Q819J3		up		up													7.52077e-10	1.22331e-05	0.989349	0.892469	0.449612	0.599567	0.208273	0.0114177	1.84235	1.23127	-0.1369	-0.02653	0.218546	0.016632	0.183071	-0.37791	+	+
HTH-type transcriptional regulator CzcR	BC_3982	Q819J4																	0.000634789	0.174566	0.99836	0.831972	0.806269	0.392992	0.403013	0.480685	0.665815	0.557583	-0.10444	0.171598	-0.08017	-0.36125	-0.30282	0.40037
2,3,4,5-tetrahydropyridine-2,6-dicarboxylate N-acetyltransferase (EC 2.3.1.89) (Tetrahydrodipicolinate N-acetyltransferase) (THP acetyltransferase) (Tetrahydropicolinate acetylase)	dapH BC_3981	Q819J5			down														3.7627e-09	8.17291e-06	0.999402	0.967588	0.999243	0.04284	0.043597	0.378117	-1.06543	-0.29008	-0.05995	0.037228	0.010897	-0.44572	-0.39471	0.063366	+
N-acetyldiaminopimelate deacetylase (EC 3.5.1.47)	BC_3980	Q819J6																	0.0316673	0.91951	0.935719	0.623915	0.386581	0.411964	0.0493348	0.576702	0.24953	0.321628	-0.12016	-0.07076	-0.135	-0.26714	-0.3713	0.306441
Potassium uptake protein KtrA	BC_3978	Q819J8			down														6.16099e-12	5.89408e-09	0.989349	0.842604	0.989128	0.205315	0.103335	0.918218	-1.30684	-0.50148	0.071045	0.112147	0.015708	0.026657	0.090816	0.193598	+
Ribonuclease J (RNase J) (EC 3.1.-.-)	rnj BC_3977	Q819J9																	0.0155884	0.013467	0.999402	0.730682	0.928829	0.506404	0.979376	0.237606	-0.21784	0.081861	-0.00206	-0.0391	-0.01304	-0.0234	-0.09429	0.040957
DNA-directed RNA polymerase subunit epsilon (RNAP epsilon subunit) (EC 2.7.7.6) (RNA polymerase epsilon subunit) (Transcriptase subunit epsilon)	rpoY BC_3976	Q819K0	down																0.0499867	1.07761e-05	0.999402	0.972294	0.966573	0.0277022	0.0601753	0.260379	-1.03225	-2.35917	0.288893	-0.01046	-0.06309	1.55303	1.25612	-0.68082		+
Hydrolase (HAD superfamily)	BC_3975	Q819K1			down														6.08212e-15	1.5334e-11	0.989349	0.959883	0.699786	0.0726127	0.325014	0.00400064	-2.06039	-0.8691	0.071931	0.034273	-0.05284	0.078946	-0.21535	-0.14337	+
Peptide deformylase 2 (PDF 2) (EC 3.5.1.88) (Polypeptide deformylase 2)	def2 BC_3974	Q819K2																	0.205664	5.25878e-06	0.912875	0.726455	0.701867	0.525737	0.972113	0.27561	-0.0822	-0.17867	-0.10912	-0.02884	-0.05496	-0.22466	-0.09283	0.071361
Pyruvate dehydrogenase E1 component subunit alpha (EC 1.2.4.1)	pdhA BC_3973	Q819K3																	2.4798e-06	1.32114e-09	0.765283	0.94616	0.463628	0.00851441	0.753152	0.00465295	-0.5644	-0.6694	0.165919	0.023947	-0.10552	0.228342	-0.04798	-0.1809
Pyruvate dehydrogenase E1 component beta subunit (EC 1.2.4.1)	BC_3972	Q819K4																	0.000196666	9.04697e-08	0.973754	0.567735	0.470397	0.171438	0.901775	0.0301089	-0.51989	-0.68015	0.152811	-0.12178	-0.14436	0.115923	-0.06917	-0.17751
Dihydrolipoamide acetyltransferase component of pyruvate dehydrogenase complex (EC 2.3.1.-)	BC_3971	Q819K5			down														4.57569e-14	9.09715e-10	0.999402	0.133414	0.167125	0.940274	0.000105773	0.00491956	-1.6033	-0.48883	0.015333	-0.1553	-0.14782	-0.11789	-0.53891	-0.09808	+
Dihydrolipoyl dehydrogenase (EC 1.8.1.4)	BC_3970	Q819K6																	1.10386e-08	6.09771e-10	0.982793	0.504028	0.156834	0.0909187	0.488474	0.0244405	-0.91899	-0.80909	0.103118	-0.1	-0.20907	0.110533	-0.20483	-0.11312
Uncharacterized protein	BC_3968	Q819K8		up															7.17202e-05	1.51683e-05	0.982793	0.938874	0.816335	0.140351	0.932666	0.548743	0.696559	1.09976	0.139016	0.005642	0.084822	-0.4287	-0.12438	0.350105		+
Uncharacterized protein	BC_3967	Q819K9		up		up													2.05983e-08	1.4605e-09	0.999402	0.525098	0.545903	0.677538	0.506619	0.170765	1.40607	1.97525	0.092214	0.284652	0.177762	-0.24717	0.055222	0.517588	+	+
Uncharacterized protein	BC_3966	Q819L0				up													0.000772489	0.11716	0.973754	0.967588	0.947388	0.478932	0.0629761	0.903402	1.48258	0.939727	0.460472	-0.0771	0.0868	-0.58868	-1.07313	0.121363	+
Protein-glutamine gamma-glutamyltransferase (EC 2.3.2.13) (Transglutaminase) (TGase)	tgl BC_3963	Q819L3			down														1.89019e-07	6.04697e-06	0.999402	0.747661	0.874655	0.0781743	0.263083	0.00660719	-1.02517	-0.4737	0.020313	-0.06997	-0.0414	0.212215	-0.31559	-0.33285	+
Arginine decarboxylase (EC 4.1.1.19)	speA BC_3962	Q819L4			down														6.92637e-08	6.70525e-08	0.999402	0.971476	0.628967	0.403017	0.450943	0.793044	-1.09903	-0.78872	-0.04756	0.072417	0.136134	-0.31574	0.053381	0.27761	+
UPF0223 protein BC_3961	BC_3961	Q819L5	down		down														8.95366e-13	3.69604e-14	0.982793	0.785566	0.534739	0.783918	0.0362388	0.000654963	-1.92387	-2.14071	-0.0952	-0.03532	-0.11022	-0.07325	-0.40967	-0.38208	+	+
UPF0637 protein BC_3960	BC_3960	Q819L6	down		down														1.62644e-11	2.12893e-11	0.973754	0.860897	0.501961	0.552753	0.962023	0.230674	-1.56857	-1.22755	0.132655	0.119744	0.140296	-0.02135	-0.08791	0.40453	+	+
Myo-inositol-1(Or 4)-monophosphatase (EC 3.1.3.25)	BC_3958	Q819L8																	9.9006e-08	1.6453e-09	0.999402	0.828033	0.866684	0.842337	0.864962	0.814526	-0.70469	-0.62942	0.022497	0.120252	-0.02593	-0.09429	-0.12909	0.250963
50S ribosomal subunit assembly factor BipA (EC 3.6.5.-) (GTP-binding protein BipA)	bipA BC_3956	Q819M0			down														3.83443e-14	1.18787e-12	0.989349	0.968463	0.721174	0.195328	0.43108	0.206823	-1.53485	-0.8962	0.072345	0.044508	-0.04018	0.000356	-0.1815	0.079678	+
Uncharacterized protein	BC_3954	Q819M2		up															0.0102569	7.01892e-06	0.999402	0.917841	0.254682	0.131338	0.351717	0.250658	0.493127	1.34421	-0.07099	0.13055	0.328413	-0.50758	0.133604	0.506622		+
Uncharacterized protein	BC_3953	Q819M3			down														0.00483133	0.0625918	0.815738	0.885267	0.626015	0.714211	0.9879	0.513339	-2.70494	-1.79222	1.03692	0.84942	1.15257	0.436721	-0.07382	1.04929	+
GTPase	BC_3952	Q819M4																	0.023448	0.131207	0.999402	0.972294	0.353445	0.143868	0.862368	0.32252	0.60077	0.70555	0.136819	0.084918	-0.37289	-0.65026	-0.18205	-0.15944
PhoH protein	BC_3951	Q819M5																	3.76025e-08	2.27317e-07	0.973754	0.528229	0.999192	0.124969	0.0276992	0.606618	0.649173	0.877872	-0.0761	-0.05268	0.010695	-0.29161	-0.31485	0.274144
Uncharacterized protein	BC_3950	Q819M6																	0.228043	0.0236065	0.999402	0.965708	0.94372	0.752887	0.729946	0.491167	-1.22551	-2.34078	0.328503	0.29697	0.224583	-0.98961	-0.75215	-1.02573
UPF0358 protein BC_3949	BC_3949	Q819M7																	0.689403	0.37086	0.999402	0.46931	0.911951	0.844609	0.795207	0.0687991	0.36893	-0.41904	0.296342	-1.76582	0.252119	0.207879	0.290336	-2.4897
Pyruvate carboxylase (EC 6.4.1.1)	BC_3947	Q819M9																	3.29395e-06	3.93724e-10	0.999402	0.990876	0.469568	0.940274	0.948244	0.814526	0.561801	-0.67776	-0.00693	0.051566	-0.09602	-0.14922	-0.11187	0.24917
Heme A synthase (HAS) (EC 1.3.-.-) (Cytochrome aa3-controlling protein)	ctaA BC_3946	Q819N0																	0.050645	0.623826	0.33934	0.175127	0.124241	0.0438973	0.0515861	0.108984	-1.5264	-0.49395	2.03861	2.10101	1.82343	2.0989	1.94416	2.00943
Protoheme IX farnesyltransferase (EC 2.5.1.141) (Heme B farnesyltransferase) (Heme O synthase)	ctaB BC_3945	Q819N1				up													0.00989141	0.57457	0.989349	0.886838	0.859397	0.896349	0.352502	0.894406	1.08782	0.874337	-0.64345	0.317128	0.231231	0.192546	0.579696	-0.38226	+
Cytochrome c oxidase subunit 2 (EC 7.1.1.9)	BC_3944	Q819N2																	0.00123388	0.000601796	0.999402	0.219724	0.942786	0.131909	0.763358	0.00214092	-0.38024	0.772374	0.027678	-0.22498	-0.01236	0.112861	-0.03966	-0.31702
Cytochrome c oxidase subunit 1 (EC 7.1.1.9)	BC_3943	Q819N3		up															6.61165e-05	1.22976e-10	0.225438	0.82595	0.00733101	0.373599	0.173538	0.127124	0.46906	1.49497	-0.25688	-0.01172	-0.35762	-0.26236	-0.27237	0.007504		+
Cytochrome c oxidase polypeptide III (EC 1.9.3.1)	BC_3942	Q819N4																	0.278322	0.194918	0.772861	0.502138	0.372255	0.194736	0.378264	0.270012	-0.94414	1.66353	1.53841	1.50981	1.39319	1.67492	1.07612	1.76126
CtaG protein	BC_3940	Q819N6																	0.244696	0.555536	0.999402	0.967588	0.956287	0.843393	0.555222	0.18214	0.486042	0.51437	0.286525	0.146726	0.268075	0.115261	-0.1013	0.241847
Phosphoglycerate mutase (EC 5.4.2.-)	BC_3934	Q819N7																	0.175276	0.374491	0.999402	0.82091	0.959387	0.270857	0.729946	0.99718	0.520607	0.656171	-0.01414	-0.21446	0.070742	-0.73978	0.120338	0.212906
Uncharacterized protein	BC_3931	Q819N9		up															0.00131902	7.41158e-05	0.999402	0.98088	0.440812	0.00232736	0.000312845	0.814077	0.705327	1.24581	-0.01303	0.071363	0.262925	0.758693	0.932229	0.12448		+
Methyltransferase (EC 2.1.1.-)	BC_3930	Q819P0																	0.0139051	0.10173	0.973754	0.967588	0.736346	0.219627	0.618125	0.495577	-2.74473	-1.17236	1.18184	-0.15013	1.42196	1.82017	0.896218	0.332472
Phosphopantetheine adenylyltransferase (EC 2.7.7.3) (Dephospho-CoA pyrophosphorylase) (Pantetheine-phosphate adenylyltransferase) (PPAT)	coaD BC_3929	Q819P1																	0.265973	0.564604	0.999402	0.966554	0.436199	0.373619	0.0516039	0.648513	0.137143	0.274018	0.043227	0.07589	0.144854	0.009714	0.165115	0.13177
Serine protease (EC 3.4.21.-)	BC_3927	Q819P2																	6.41727e-07	0.0392221	0.510458	0.0141659	0.000158749	0.988761	3.62952e-08	0.00607407	0.523346	0.480591	-0.15341	-0.24057	-0.42476	-0.1295	-0.86216	-0.07537
Endopeptidase La (EC 3.4.21.53)	BC_3926	Q819P3	down		down														5.32194e-10	2.81894e-10	0.999402	0.623915	0.363305	0.560878	0.581102	0.293307	-1.58519	-1.33882	0.096565	-0.11802	-0.20113	0.005933	-0.22101	-0.01052	+	+
Prespore specific transcriptional activator rsfA	BC_3922	Q819P5																	4.80838e-06	0.383757	0.989349	0.543032	0.37275	0.617421	0.924927	0.727214	0.987457	0.471051	0.135543	0.287003	-0.22481	0.008364	-0.13096	0.109304
Uncharacterized N-acetyltransferase BC_3921 (EC 2.3.1.-)	BC_3921	Q819P6		up															5.18011e-08	1.61979e-10	0.992841	0.00716765	0.0429283	0.926562	0.000103011	0.00143727	0.91117	1.63634	-0.06469	-0.42355	-0.30742	-0.15582	-0.72297	-0.30328		+
2-dehydropantoate 2-reductase (EC 1.1.1.169) (Ketopantoate reductase)	BC_3920	Q819P7																	0.000270995	0.000591119	0.999402	0.967588	0.938291	0.767088	0.270943	0.968074	0.592636	0.855014	-0.03489	0.076316	0.041378	-0.05518	0.109921	0.221203
Ribosomal RNA small subunit methyltransferase H (EC 2.1.1.199) (16S rRNA m(4)C1402 methyltransferase) (rRNA (cytosine-N(4)-)-methyltransferase RsmH)	rsmH mraW BC_3918	Q819P8			down														3.48136e-08	1.91946e-06	0.999402	0.742767	0.930786	0.248568	0.652333	0.250494	-1.07681	-0.48956	0.078022	-0.06515	0.041853	0.087029	-0.00613	-0.00663	+
UDP-N-acetylmuramoyl-L-alanyl-D-glutamate--2,6-diaminopimelate ligase (EC 6.3.2.13) (Meso-A2pm-adding enzyme) (Meso-diaminopimelate-adding enzyme) (UDP-MurNAc-L-Ala-D-Glu:meso-diaminopimelate ligase) (UDP-MurNAc-tripeptide synthetase) (UDP-N-acetylmuramyl-tripeptide synthetase)	murE BC_3914	Q819Q0																	3.79817e-06	0.481663	0.999402	0.959883	0.878038	0.40364	0.177264	0.646846	0.60561	0.26553	0.039572	0.030644	0.046879	-0.0055	-0.27586	0.136179
UDP-N-acetylmuramoylalanine--D-glutamate ligase (EC 6.3.2.9) (D-glutamic acid-adding enzyme) (UDP-N-acetylmuramoyl-L-alanyl-D-glutamate synthetase)	murD BC_3912	Q819Q2	down																8.9725e-10	4.28718e-12	0.999402	0.917841	0.333279	0.683988	0.00277899	0.117135	-0.96204	-1.08258	-0.0469	0.015795	-0.13199	-0.06747	-0.47453	0.009632		+
UDP-N-acetylenolpyruvoylglucosamine reductase 1 (EC 1.3.1.98) (UDP-N-acetylmuramate dehydrogenase 1)	murB1 BC_3909	Q819Q4																	0.0967618	0.366586	0.989349	0.80944	0.0104853	0.729966	3.76401e-05	0.0190303	-0.19939	0.209845	-0.09957	-0.0499	-0.50525	-0.04537	-0.96913	-0.24451
Cell division protein DivIB	divIB BC_3908	Q819Q5																	0.662598	0.972082	0.999402	0.658523	0.662205	0.636802	0.707928	0.472339	0.027599	0.411589	-0.00411	0.500875	0.005724	-0.10164	0.571371	0.924142
Cell division protein FtsA	ftsA BC_3907	Q819Q6		up															2.87564e-07	4.47421e-12	0.999402	0.944048	0.650287	0.393525	0.146186	0.92321	0.936263	2.27131	0.062044	0.013714	0.11802	-0.30018	0.144305	0.187676		+
Cell division protein FtsZ	ftsZ BC_3906	Q819Q7																	2.7326e-07	4.16355e-08	0.982793	0.809817	0.579243	0.000974283	0.148232	0.121764	0.851367	-0.60586	-0.09486	0.139676	0.122789	-0.70298	0.119983	-0.03621
Sporulation sigma-E factor-processing peptidase (EC 3.4.23.-) (Membrane-associated aspartic protease) (Stage II sporulation protein GA)	BC_3905	Q819Q8		up															0.907566	0.00336777	0.989349	0.967588	0.717084	0.90384	0.996233	0.839681	-0.03722	1.78293	-0.60879	-0.17807	-0.87521	-0.83916	-0.28512	0.199541		+
RNA polymerase sigma factor	BC_3903	Q819Q9			down														4.44263e-09	2.98292e-08	0.999402	0.877747	0.730913	0.412129	0.910316	0.951655	-1.46578	-0.96801	0.005573	0.138428	-0.09469	0.064798	-0.06607	0.2291	+
IG hypothetical 17746	BC_3902	Q819R0																	0.0727909	0.0110306	0.999402	0.588295	0.985506	0.992379	0.955096	0.869441	1.42103	2.38933	-0.03467	-1.09825	-0.04306	-0.14785	-0.19443	0.456146
Integral membrane protein	BC_3898	Q819R1		up		up													0.0020444	9.43869e-05	0.999402	0.809817	0.970778	0.990639	0.362819	0.355392	2.90514	4.38069	-0.28483	0.750541	0.125319	-0.1643	1.08943	1.49204	+	+
RNA binding protein	BC_3897	Q819R2			down														7.09188e-05	0.0875989	0.999402	0.966554	0.925489	0.809655	0.340988	0.934904	-1.76946	-0.3116	-0.53689	-0.01563	-0.08608	0.05057	-0.45809	0.148223	+
Cell division protein DIVIVA	BC_3896	Q819R3	down																7.27822e-05	2.21698e-10	0.982793	0.940499	0.130939	0.536165	0.000407389	0.227839	-0.53418	-1.0916	0.120439	0.095599	0.280571	-0.00892	0.510799	0.001436		+
Isoleucine--tRNA ligase 1 (EC 6.1.1.5) (Isoleucyl-tRNA synthetase 1) (IleRS 1)	ileS1 BC_3895	Q819R4																	1.07196e-07	1.21284e-07	0.973754	0.716167	0.829525	0.606877	0.729946	0.900503	-0.76849	-0.45053	-0.09517	-0.04438	-0.03827	-0.22225	-0.15905	0.186968
DnaK suppressor protein	BC_3894	Q819R5																	0.0155884	0.0348135	0.999402	0.990432	0.441339	0.102177	0.814262	0.664835	-2.62169	-1.60128	-0.61794	-1.13098	1.01957	2.29277	-0.20822	0.21925
Lipoprotein signal peptidase (EC 3.4.23.36) (Prolipoprotein signal peptidase) (Signal peptidase II) (SPase II)	lspA BC_3893	Q819R6	down		down														2.21702e-06	5.0125e-06	0.999402	0.675817	0.560214	0.514112	0.833834	0.775241	-4.71975	-3.72429	-0.00274	0.61707	0.595529	0.162154	0.886135	0.459814	+	+
Pseudouridine synthase (EC 5.4.99.-)	BC_3892	Q819R7	down		down														5.21292e-14	2.38409e-13	0.999402	0.271946	0.0816937	0.263466	0.0527796	0.0175308	-1.59716	-1.13611	-0.0213	-0.11094	-0.18412	-0.00622	-0.29598	-0.04503	+	+
Bifunctional protein PyrR [Includes: Pyrimidine operon regulatory protein; Uracil phosphoribosyltransferase (UPRTase) (EC 2.4.2.9)]	pyrR BC_3891	Q819R8																	2.13277e-05	0.191527	0.999402	0.860897	0.78166	0.90384	0.0474657	0.129034	0.810322	0.524072	0.085306	0.142989	0.099291	-0.17258	0.295933	-0.113
Dihydroorotase (DHOase) (EC 3.5.2.3)	pyrC BC_3888	Q819S1				up													4.7907e-09	0.716743	0.999402	0.542106	0.32942	0.678667	0.131661	0.129701	2.0778	0.408352	-0.0269	0.356469	0.347087	-0.28502	0.325509	0.662843	+
Carbamoyl-phosphate synthase large chain (EC 6.3.5.5) (Carbamoyl-phosphate synthetase ammonia chain)	carB BC_3886	Q819S3				up													4.58913e-14	0.00344997	0.973754	0.697793	0.246805	0.787981	0.0663092	0.00176783	3.0299	-0.1004	-0.12855	0.196781	0.265236	-0.2047	0.240651	0.863643	+
Dihydroorotate dehydrogenase B (NAD(+)), electron transfer subunit (Dihydroorotate oxidase B, electron transfer subunit)	pyrK BC_3885	Q819S4				up													1.49907e-05	0.0105085	0.848758	0.959883	0.604797	0.194049	0.493855	0.658212	2.72286	1.6518	-0.71931	-0.08646	0.483407	-1.06488	0.408962	0.584344	+
Dihydroorotate dehydrogenase B (NAD(+)), catalytic subunit (DHOD B) (DHODase B) (DHOdehase B) (EC 1.3.1.14) (Dihydroorotate oxidase B) (Orotate reductase (NADH))	pyrD BC_3884	Q819S5		up		up													4.38079e-11	7.29612e-07	0.815738	0.829797	0.447863	0.326426	0.0378369	0.000904528	2.06303	1.36907	-0.22426	0.162076	0.204341	-0.35944	0.319951	0.986349	+	+
Orotidine 5'-phosphate decarboxylase (EC 4.1.1.23) (OMP decarboxylase) (OMPDCase) (OMPdecase)	pyrF BC_3883	Q819S6	down																3.14555e-05	2.62397e-07	0.999402	0.982025	0.843576	0.396008	0.966083	0.192153	0.966672	-1.03258	-0.09801	0.040021	0.097204	-0.38148	-0.11707	0.56083		+
Orotate phosphoribosyltransferase (OPRT) (OPRTase) (EC 2.4.2.10)	pyrE BC_3882	Q819S7																	0.307558	0.00545539	0.999402	0.380967	0.758713	0.855532	0.308705	0.498078	-0.15901	-0.20627	0.116397	0.400042	0.129764	-0.06268	0.163115	0.409848
Xaa-Pro dipeptidase (EC 3.4.13.9)	BC_3875	Q819T2																	0.353532	0.0606154	0.999402	0.833623	0.98478	0.416328	0.872161	0.603496	0.218441	-0.16053	0.095193	0.187591	-0.28885	-0.18713	-0.14012	0.061414
Protein yicC	BC_3871	Q819T4	down																0.862763	9.43869e-05	0.999402	0.959883	0.831992	0.883175	0.830362	0.35061	-0.02847	-1.08187	-0.10738	0.135759	0.160114	-0.23156	0.02128	0.644222		+
Putative regulatory protein BC_3870	BC_3870	Q819T5																	1.78876e-07	1.6877e-09	0.999402	0.948014	0.902609	0.813928	0.027291	0.603496	-0.79429	-0.79111	0.04299	0.020051	0.043469	-0.08172	0.217229	0.116557
Guanylate kinase (EC 2.7.4.8) (GMP kinase)	gmk BC_3869	Q819T6	down		down														5.77849e-08	1.91151e-08	0.999402	0.959883	0.832298	0.298403	0.369601	0.486517	-1.72535	-1.54739	0.035051	0.000642	-0.09135	-0.46654	-0.37186	-0.02538	+	+
DNA-directed RNA polymerase subunit omega (RNAP omega subunit) (EC 2.7.7.6) (RNA polymerase omega subunit) (Transcriptase subunit omega)	rpoZ BC_3868	Q819T7	down		down														3.9782e-08	2.62124e-10	0.652301	0.993305	0.878038	0.00908305	0.109615	0.0928375	-1.91888	-2.38857	0.44508	0.048142	-0.07437	0.734792	0.39602	-0.3363	+	+
Coenzyme A biosynthesis bifunctional protein CoaBC (DNA/pantothenate metabolism flavoprotein) (Phosphopantothenoylcysteine synthetase/decarboxylase) (PPCS-PPCDC) [Includes: Phosphopantothenoylcysteine decarboxylase (PPC decarboxylase) (PPC-DC) (EC 4.1.1.36) (CoaC); Phosphopantothenate--cysteine ligase (EC 6.3.2.5) (CoaB) (Phosphopantothenoylcysteine synthetase) (PPC synthetase) (PPC-S)]	coaBC BC_3867	Q819T8	down		down														1.44338e-06	6.21168e-07	0.999402	0.971476	0.668715	0.118442	0.460637	0.0566353	-2.0119	-1.82878	-0.00826	0.015659	0.268351	0.558532	0.238152	-0.62736	+	+
Primosomal protein N' (EC 3.6.4.-) (ATP-dependent helicase PriA)	priA BC_3866	Q819T9	down		down														2.56004e-09	2.9527e-09	0.999402	0.75264	0.960931	0.28309	0.865017	0.735524	-6.13718	-6.16103	0.046617	-0.47906	0.105122	-0.80086	-0.29205	-0.22528	+	+
Peptide deformylase 1 (PDF 1) (EC 3.5.1.88) (Polypeptide deformylase 1)	def1 BC_3865	Q819U0	down		down														5.63426e-09	3.1203e-08	0.999402	0.959883	0.894473	0.643612	0.8455	0.0409289	-1.70813	-1.19916	0.02425	0.011899	-0.04678	0.012784	-0.16399	-0.30382	+	+
Methionyl-tRNA formyltransferase (EC 2.1.2.9)	fmt BC_3864	Q819U1																	3.95902e-09	1.05038e-10	0.989349	0.927834	0.442154	0.888414	0.654753	0.967292	-0.78861	-0.70232	-0.05783	0.0243	-0.09432	-0.15782	-0.04052	0.217431
16S rRNA m5C967 methyltransferase (EC 2.1.1.176) (rRNA (cytosine-C(5)-)-methyltransferase RsmB)	BC_3863	Q819U2			down														4.38132e-10	6.43131e-07	0.989349	0.979735	0.867336	0.860406	0.973742	0.743728	-1.81239	-0.77018	0.129832	0.039094	-0.05296	-0.07325	-0.08775	0.116377	+
Probable dual-specificity RNA methyltransferase RlmN (EC 2.1.1.192) (23S rRNA (adenine(2503)-C(2))-methyltransferase) (23S rRNA m2A2503 methyltransferase) (Ribosomal RNA large subunit methyltransferase N) (tRNA (adenine(37)-C(2))-methyltransferase) (tRNA m2A37 methyltransferase)	rlmN BC_3862	Q819U3			down														2.2003e-12	4.4342e-10	0.973754	0.886838	0.444215	0.00435858	0.341083	0.0292881	-1.30353	-0.59176	0.099506	0.013773	-0.09222	0.211336	-0.2085	-0.03707	+
Protein phosphatase 2C (EC 3.1.3.16)	BC_3861	Q819U4																	0.0377177	0.0524595	0.989349	0.842604	0.947526	0.312137	0.0885079	0.221692	-0.20023	0.122128	-0.07802	0.126663	0.032043	-0.29855	0.147144	0.403501
Non-specific serine/threonine protein kinase (EC 2.7.11.1)	BC_3860	Q819U5	down																1.45832e-06	1.98909e-10	0.999402	0.84608	0.368257	0.995749	0.390676	0.416263	-0.69521	-1.00312	-0.05663	-0.016	-0.15139	-0.13328	-0.23588	0.071637		+
Small ribosomal subunit biogenesis GTPase RsgA (EC 3.6.1.-)	rsgA BC_3859	Q819U6	down		down														3.1854e-10	1.00701e-11	0.989349	0.919836	0.968285	0.527871	0.893423	0.0868706	-1.33622	-1.38308	0.095184	0.10328	-0.00412	-0.00969	-0.12925	-0.07033	+	+
Ribulose-phosphate 3-epimerase (EC 5.1.3.1)	rpe BC_3858	Q819U7																	0.305137	0.349325	0.999402	0.359091	0.411982	0.24154	0.574477	0.299834	-1.41423	-1.92897	-2.15307	-3.04127	-1.75212	-4.07402	-0.99744	-2.98965
Thiamine diphosphokinase (EC 2.7.6.2)	BC_3857	Q819U8																	0.189473	0.195403	0.999402	0.959883	0.951289	0.618374	0.76995	0.690706	0.392912	0.69383	-0.13589	0.131755	0.064063	-0.37821	0.044799	0.015067
50S ribosomal protein L28	rpmB BC_3856	Q819U9	down		down														3.77099e-05	3.17167e-06	0.989349	0.80944	0.264128	0.626307	0.3231	0.87703	-2.47982	-3.44235	-0.12384	-0.3841	-0.65756	-0.62226	-0.39401	-1.34286	+	+
Putative alkaline-shock protein	BC_3855	Q819V0																	1.01826e-05	0.00206419	0.999402	0.958172	0.780323	0.211294	0.94688	0.456022	0.940646	0.875795	-0.06927	0.103586	0.110359	-0.42846	-0.07604	0.402974
Predicted kinase related to hydroxyacetone kinase	BC_3854	Q819V1																	0.00028424	1.08277e-07	0.999402	0.864103	0.866101	0.487753	0.979376	0.50771	-0.42164	-0.51772	-0.0107	-0.00732	0.05585	-0.00863	-0.10572	0.095622
ATP-dependent DNA helicase RecG (EC 3.6.4.12)	recG BC_3853	Q819V2																	0.0490879	0.00252363	0.999402	0.919836	0.878038	0.884702	0.197047	0.948074	-0.15426	0.035504	-0.0064	0.09349	0.045265	-0.16154	0.061992	0.222697
Transcription factor FapR (Fatty acid and phospholipid biosynthesis regulator)	fapR BC_3852	Q819V3																	0.246515	0.0234267	0.999402	0.993431	0.451333	0.979438	0.788815	0.619556	-1.55166	-1.96562	0.035021	0.439992	-0.56858	0.291874	-0.1137	0.011527
Phosphate acyltransferase (EC 2.3.1.274) (Acyl-ACP phosphotransacylase) (Acyl-[acyl-carrier-protein]--phosphate acyltransferase) (Phosphate-acyl-ACP acyltransferase)	plsX BC_3851	Q819V4	down		down														1.07401e-13	9.76079e-13	0.973754	0.927834	0.594183	0.0642522	0.389573	0.464416	-2.15661	-1.54685	0.129156	0.0955	-0.09334	0.148752	0.032959	0.086017	+	+
Malonyl CoA-acyl carrier protein transacylase (EC 2.3.1.39)	BC_3850	Q819V5	down		down														1.42278e-06	9.67686e-10	0.989349	0.993431	0.794349	0.195328	0.0243268	0.146624	-1.15449	-1.62789	0.140329	0.051004	0.114009	0.20433	0.444225	-0.16476	+	+
3-oxoacyl-[acyl-carrier-protein] reductase (EC 1.1.1.100)	BC_3849	Q819V6																	1.94156e-07	7.31719e-12	0.973754	0.733614	0.661095	0.170347	0.609872	0.0223062	-0.60893	-0.93585	0.094794	0.134175	-0.0589	-0.29622	-0.16716	-0.05978
Acyl carrier protein (ACP)	acpP BC_3848	Q819V7	down		down														0.000608275	0.00071499	0.989349	0.395969	0.892271	0.891154	0.528458	0.666158	-5.58122	-5.3089	-0.63635	3.14054	-0.3003	0.425404	1.47132	-0.59373	+	+
Ribonuclease 3 (EC 3.1.26.3) (Ribonuclease III) (RNase III)	rnc BC_3847	Q819V8																	8.67238e-06	2.09916e-05	0.959083	0.935316	0.879178	0.0155363	0.207045	0.974056	-0.97807	-0.59997	0.220112	-0.00859	-0.05415	0.480375	0.207888	0.221783
Chromosome partition protein Smc	smc BC_3846	Q819V9			down														1.88028e-08	3.42003e-08	0.999402	0.914008	0.442861	0.841375	0.27756	0.845154	-1.18466	-0.82178	-0.01328	-0.00596	0.185311	-0.07602	0.105743	0.261029	+
Signal recognition particle receptor FtsY (SRP receptor)	ftsY BC_3845	Q819W0																	1.57429e-08	1.0072e-09	0.959083	0.978535	0.645627	0.864773	0.959606	0.427085	-0.93771	-0.82229	0.135596	0.043995	-0.08235	-0.17084	-0.11138	0.078633
UPF0122 protein BC_3844	BC_3844	Q819W1																	0.099931	0.463201	0.973754	0.623063	0.776694	0.715912	0.732009	0.138267	-1.0903	-0.16368	-0.67009	0.893101	0.43051	-0.58403	0.302264	-1.24432
Signal recognition particle protein (Fifty-four homolog)	ffh BC_3843	Q819W2																	3.88259e-05	1.35689e-10	0.92941	0.579436	0.787816	0.125353	0.00636779	0.0816233	-0.47547	-0.91404	-0.12014	-0.08217	0.069352	0.085767	0.273359	-0.03766
30S ribosomal protein S16	rpsP BC_3842	Q819W3																	0.0187093	0.0502828	0.999402	0.893851	0.601089	0.752248	0.220678	0.385847	-0.42932	-0.03997	0.052185	-0.03896	-0.17081	-0.24525	-0.41955	-0.04062
UPF0109 protein BC_3841	BC_3841	Q819W4			down														0.00468033	0.0222885	0.999402	0.882217	0.780323	0.292652	0.866032	0.856186	-2.68432	-2.97708	0.077384	0.253851	0.733165	0.490536	0.444397	0.346869	+
Ribosome maturation factor RimM	rimM BC_3840	Q819W5	down		down														1.56954e-09	2.08473e-09	0.999402	0.959883	0.329872	0.226293	0.553437	0.54241	-1.35037	-1.00769	0.01705	0.087008	-0.19716	0.096807	-0.21776	0.081058	+	+
50S ribosomal protein L19	rplS BC_3838	Q819W6																	0.224387	0.627273	0.999402	0.762843	0.960931	0.828656	0.774632	0.303854	-0.18875	0.41874	0.034613	-0.10088	-0.01597	-0.05344	-0.18947	-0.06421
Signal peptidase I (EC 3.4.21.89)	BC_3837	Q819W7			down														7.69483e-08	0.00150986	0.999402	0.889059	0.721444	0.962663	0.254794	0.483156	-1.2602	-0.21653	0.051666	-0.02538	-0.10335	-0.11225	-0.35125	0.032511	+
Ribosome biogenesis GTPase A	rbgA ylqF BC_3836	Q819W8			down														7.64259e-12	2.07599e-12	0.999402	0.959883	0.930228	0.00676669	0.777574	0.260656	-1.14842	-0.95359	0.01925	0.032457	-0.00741	0.175501	-0.13795	0.082545	+
Ribonuclease HII (RNase HII) (EC 3.1.26.4)	rnhB BC_3835	Q819W9	down		down														2.25752e-06	1.47316e-07	0.989349	0.959883	0.374802	0.786418	0.878639	0.485112	-2.45622	-2.69083	0.320096	0.157583	-0.55947	0.074252	0.01186	-0.22818	+	+
Succinate--CoA ligase [ADP-forming] subunit beta (EC 6.2.1.5) (Succinyl-CoA synthetase subunit beta) (SCS-beta)	sucC BC_3834	Q819X0		up		up													6.8831e-12	1.49121e-08	0.999402	0.990432	0.249382	0.506412	0.0987963	0.0430776	1.49204	1.1992	0.032106	0.059141	0.186424	-0.23884	0.114152	0.484746	+	+
Succinate--CoA ligase [ADP-forming] subunit alpha (EC 6.2.1.5) (Succinyl-CoA synthetase subunit alpha) (SCS-alpha)	sucD BC_3833	Q819X1				up													1.43269e-14	0.841722	0.999402	0.796931	0.791501	0.778711	0.00357016	0.24742	2.269	0.312599	-0.00816	-0.02056	0.066079	-0.08059	0.286583	0.048672	+
Nucleotide-binding SMF protein	BC_3832	Q819X2		up															0.0645778	3.28731e-06	0.999402	0.993305	0.505511	0.962663	0.208562	0.0169909	-0.11731	1.76172	-0.21296	0.065949	0.437269	-0.17946	0.536311	1.45843		+
DNA topoisomerase 1 (EC 5.6.2.1) (DNA topoisomerase I)	topA BC_3831	Q819X3																	0.000582749	2.88554e-05	0.772645	0.588295	0.67101	0.489207	0.979376	0.0275303	-0.48959	-0.35571	-0.21017	-0.12543	-0.09909	0.020337	-0.09118	-0.20554
Methylenetetrahydrofolate--tRNA-(uracil-5-)-methyltransferase TrmFO (EC 2.1.1.74) (Folate-dependent tRNA (uracil-5-)-methyltransferase) (Folate-dependent tRNA(M-5-U54)-methyltransferase)	trmFO gid BC_3830	Q819X4			down														3.06207e-12	1.51269e-10	0.999402	0.626432	0.286327	0.513464	0.0998506	0.0119251	-1.49247	-0.82807	0.048512	-0.05925	-0.15043	-0.02957	-0.30831	-0.12626	+
Tyrosine recombinase XerC	xerC BC_3829	Q819X5	down		down														1.79757e-06	6.85908e-05	0.999402	0.631174	0.134193	0.208387	0.143861	0.0834217	-2.87418	-2.53158	-0.48957	0.461313	-0.35484	0.48654	-0.37201	0.221168	+	+
ATP-dependent protease subunit HslV (EC 3.4.25.2)	hslV BC_3828	Q819X6		up		up													0.000892637	0.00262394	0.999402	0.977696	0.94463	0.901193	0.129918	0.858077	2.27043	2.31128	0.005863	-0.01293	0.13397	-0.30491	1.15294	0.417853	+	+
ATP-dependent protease ATPase subunit HslU (Unfoldase HslU)	hslU BC_3827	Q819X7																	5.68573e-05	0.00314865	0.999402	0.934494	0.36723	0.847249	0.382673	0.167389	0.406199	0.083533	-0.00831	0.026413	0.127832	-0.10137	-0.00067	0.054035
GTP-sensing transcriptional pleiotropic repressor CodY	codY BC_3826	Q819X8																	0.200235	2.97789e-05	0.999402	0.882929	0.483891	0.895756	0.817797	0.058703	0.214609	-0.43304	0.040985	-0.02631	-0.16812	-0.17687	-0.03722	-0.18839
30S ribosomal protein S2	rpsB BC_3825	Q819X9																	1.13991e-05	0.000183712	0.859743	0.203334	0.616864	0.404072	0.204069	0.108736	-0.50154	-0.07901	-0.12776	-0.18326	-0.07712	-0.00641	-0.26578	-0.00655
Uridylate kinase (UK) (EC 2.7.4.22) (Uridine monophosphate kinase) (UMP kinase) (UMPK)	pyrH BC_3823	Q819Y0	down		down														1.64687e-08	3.99237e-10	0.999402	0.926045	0.866684	0.560878	0.9914	0.257777	-1.63768	-1.79485	-0.07796	-0.01751	-0.06428	0.047932	-0.10368	-0.09602	+	+
Isoprenyl transferase (EC 2.5.1.-)	uppS BC_3821	Q819Y1	down		down														0.00015184	0.000242975	0.999402	0.920187	0.934344	0.975885	0.968163	0.424102	-2.93315	-2.49329	-0.38642	0.334805	0.166135	-0.18909	-0.04036	-0.62535	+	+
Phosphatidate cytidylyltransferase (EC 2.7.7.41)	BC_3820	Q819Y2	down		down														2.27598e-06	5.04322e-05	0.976658	0.959883	0.990249	0.954276	0.568099	0.766274	-4.18262	-2.9516	0.583216	0.753845	-0.11494	0.32841	-0.0345	-0.01684	+	+
1-deoxy-D-xylulose 5-phosphate reductoisomerase 2 (DXP reductoisomerase 2) (EC 1.1.1.267) (1-deoxyxylulose-5-phosphate reductoisomerase 2) (2-C-methyl-D-erythritol 4-phosphate synthase 2)	dxr2 BC_3819	Q819Y3	down																6.87179e-06	7.42935e-09	0.999402	0.809585	0.338086	0.673635	0.281179	0.193557	-0.86883	-1.13154	0.012896	-0.06315	-0.23332	-0.01555	-0.3323	-0.08142		+
Proline--tRNA ligase 1 (EC 6.1.1.15) (Prolyl-tRNA synthetase 1) (ProRS 1)	proS1 BC_3817	Q819Y4																	2.84589e-10	1.48764e-10	0.999402	0.827656	0.486132	0.326229	0.43413	0.205945	-0.99488	-0.72852	0.036834	-0.00636	-0.0914	-0.00312	-0.19809	0.051966
DNA polymerase III PolC-type (PolIII) (EC 2.7.7.7)	polC BC_3816	Q819Y5																	0.000375319	0.000121451	0.935719	0.69078	0.730459	0.809937	0.616215	0.393422	0.285765	0.041284	-0.07172	-0.01245	-0.03428	-0.10139	-0.04807	0.2949
Transcription termination/antitermination protein NusA	nusA BC_3814	Q819Y6	down		down														1.35863e-10	3.00763e-12	0.982793	0.897878	0.990249	0.189309	0.856744	0.0642886	-1.1828	-1.23101	0.0995	0.101901	0.015572	0.050836	-0.06677	-0.04241	+	+
LSU ribosomal protein L7AE	BC_3812	Q819Y7																	0.0108531	0.0795872	0.999402	0.64251	0.269421	0.427832	0.687196	0.670214	-0.97688	-0.33183	0.072	-0.38722	-0.66072	0.350375	0.154779	-0.06677
Ribosome-binding factor A	rbfA BC_3809	Q819Y8	down		down														3.46874e-11	2.65373e-11	0.999402	0.258478	0.563225	0.550205	0.452468	0.281348	-2.30553	-2.02845	0.059416	-0.33562	-0.16469	0.039872	-0.28775	-0.06082	+	+
Riboflavin biosynthesis protein [Includes: Riboflavin kinase (EC 2.7.1.26) (Flavokinase); FMN adenylyltransferase (EC 2.7.7.2) (FAD pyrophosphorylase) (FAD synthase)]	BC_3807	Q819Y9																	2.58986e-05	0.00366398	0.999402	0.860897	0.251185	0.427156	0.217592	0.719123	-0.83303	-0.18083	0.062499	0.153322	0.312639	0.078571	0.182255	0.317017
30S ribosomal protein S15	rpsO BC_3806	Q819Z0																	0.00669319	0.44364	0.999402	0.968479	0.781199	0.911952	0.910999	0.849813	-0.63048	0.156972	0.12599	0.021668	-0.12624	-0.0737	-0.15055	0.126988
Polyribonucleotide nucleotidyltransferase (EC 2.7.7.8) (Polynucleotide phosphorylase) (PNPase)	pnp BC_3805	Q819Z1	down		down														5.66705e-11	2.69269e-11	0.999402	0.38065	0.35452	0.195057	0.0451388	0.0013643	-1.28103	-1.03532	0.020537	-0.13087	-0.13989	0.052373	-0.36461	-0.27023	+	+
Chitooligosaccharide deacetylase (EC 3.5.1.-)	BC_3804	Q819Z2	down		down														5.57244e-06	4.13399e-06	0.848758	0.647345	0.541718	0.896847	0.690913	0.961411	-6.23694	-5.39655	-0.30576	-0.18937	0.132683	0.483376	0.889642	0.900873	+	+
Zinc protease (EC 3.4.-.-)	BC_3803	Q819Z3			down														3.34384e-10	3.96191e-11	0.999402	0.831972	0.430084	0.752248	0.307911	0.013589	-1.05895	-0.91407	0.041384	0.119102	-0.11113	-0.07729	-0.23191	-0.11351	+
PRC domain-containing protein	BC_3802	Q819Z4		up		up													9.76275e-07	4.97839e-09	0.999402	0.966554	0.781199	0.427156	0.0362388	0.698103	1.16813	1.98107	-0.03368	0.022114	-0.08962	0.083317	-0.57396	0.095971	+	+
Dipicolinate synthase, A chain	BC_3801	Q819Z5																	0.0199674	0.028325	0.772645	0.152673	0.233428	0.392992	0.00113916	0.101807	0.341808	0.627983	-0.2075	-0.3047	0.261434	0.049185	-0.71506	-0.09978
Dipicolinate synthase subunit B (DPA synthase subunit B) (EC 1.3.1.-) (Spore dipicolinate synthase subunit B) (Stage V sporulation protein FB)	BC_3800	Q819Z6																	0.000538425	0.782756	0.380648	0.00439535	0.00493886	0.118606	1.73785e-06	1.70899e-06	-0.33871	0.358043	-0.22457	-0.39138	-0.37806	0.076048	-0.86125	-0.70019
Aspartate-semialdehyde dehydrogenase (ASA dehydrogenase) (ASADH) (EC 1.2.1.11) (Aspartate-beta-semialdehyde dehydrogenase)	asd BC_3799	Q819Z7		up		up													8.97553e-11	1.73602e-07	0.999402	0.615186	0.773713	0.131909	0.553437	0.884069	1.33335	1.10786	0.003964	0.18258	-0.05188	-0.34992	-0.00677	0.182271	+	+
Aspartokinase (EC 2.7.2.4)	BC_3798	Q819Z8																	4.21181e-05	1.98909e-10	0.999402	0.966812	0.928829	0.958868	0.588868	0.62765	0.472486	-0.75753	0.049262	0.038722	-0.0107	-0.14517	-0.02351	0.136749
4-hydroxy-tetrahydrodipicolinate synthase (HTPA synthase) (EC 4.3.3.7)	dapA BC_3797	Q819Z9																	0.01195	6.05262e-12	0.982793	0.619084	0.765272	0.512708	0.0121677	0.12751	-0.13811	-0.63839	-0.05123	0.133189	-0.02848	-0.20133	0.113995	0.07301
Ribonuclease J (RNase J) (EC 3.1.-.-)	rnj BC_3796	Q81A00																	6.643e-06	1.18538e-07	0.999402	0.882929	0.970778	0.453159	0.728847	0.872291	-0.39714	-0.23791	-0.00541	0.015475	0.002044	-0.04356	-0.14326	0.232886
Translocation-enhancing protein tepA	BC_3795	Q81A01	down		down														7.46704e-13	4.75239e-12	0.989349	0.303382	0.0448244	0.0783477	0.038261	0.00225376	-2.14294	-1.57654	0.107311	-0.20307	-0.35056	0.171365	-0.43693	-0.34475	+	+
Transcriptional regulator, GntR family	BC_3792	Q81A04	down																0.0285958	1.30473e-11	0.989349	0.743884	0.0816937	0.613078	0.0530854	0.0223062	-0.19262	-1.10512	0.083117	0.146724	0.265684	-0.21971	0.155728	0.529587		+
Nucleoside-binding protein	BC_3791	Q81A05																	8.51336e-07	5.96431e-12	0.999402	0.842604	0.249288	0.0105066	0.120954	0.17272	-0.53349	-0.93344	0.042036	0.109477	0.161126	-0.43606	0.07245	0.372196
Nucleoside transport ATP-binding protein	BC_3790	Q81A06																	0.300605	0.00218018	0.989349	0.365028	0.0714452	0.127077	0.0276992	0.219638	0.094472	0.554738	-0.04238	-0.07458	-0.16948	-0.27784	-0.29789	0.089583
Nucleoside transport system permease protein	BC_3788	Q81A07																	0.00019887	0.298158	0.999402	0.549183	0.303001	0.813985	0.41457	0.730143	-0.65885	0.1679	-0.01173	-0.17303	-0.25614	-0.05744	-0.28871	0.111387
Zinc protease (EC 3.4.-.-)	BC_3787	Q81A08	down																3.96713e-08	3.96243e-13	0.999402	0.31969	0.00203588	0.407391	0.0001176	0.000202548	-0.60087	-1.04441	-0.03606	-0.09695	-0.3327	-0.0352	-0.5274	-0.23768		+
Zinc protease (EC 3.4.-.-)	BC_3786	Q81A09	down		down														4.54344e-09	2.51636e-11	0.999402	0.831972	0.288176	0.520374	0.0157399	0.00610046	-1.03901	-1.17037	0.036231	-0.01995	-0.17369	-0.01586	-0.45085	-0.21994	+	+
IG hypothetical 16623	BC_3784	Q81A11												up					0.00975606	0.0259842	0.999402	0.589826	0.469568	8.9168e-05	0.0250282	0.349567	-0.716	-0.29301	-0.09823	-0.31386	-0.32869	1.76515	0.730911	-0.18125						+
ACT domain protein	BC_3783	Q81A12		up															2.57508e-06	7.35331e-09	0.989349	0.502138	0.0788451	0.677509	0.00836011	0.682933	0.935063	1.70909	0.131598	0.278627	0.390342	-0.0248	0.419572	0.108021		+
Transcriptional regulator	BC_3782	Q81A13	down		down														6.9407e-12	6.94227e-12	0.848758	0.860897	0.0580755	0.267731	0.120954	0.0383463	-2.2323	-1.92339	0.226591	-0.03253	-0.40346	0.112326	-0.40962	-0.2218	+	+
CDP-diacylglycerol--glycerol-3-phosphate 3-phosphatidyltransferase (EC 2.7.8.5) (Phosphatidylglycerophosphate synthase)	BC_3781	Q81A14																	0.611804	0.579909	0.999402	0.726455	0.55627	0.994505	0.30349	0.528969	-0.73706	-1.00737	0.107384	-1.44901	-1.37312	-0.15019	-2.23092	-1.24551
Putative competence-damage inducible protein	cinA BC_3780	Q81A15																	0.00316421	0.000681053	0.999402	0.966554	0.684045	0.898498	0.114356	0.972802	0.525481	-0.26816	-0.05668	0.021505	-0.11554	-0.08692	-0.43807	0.221064
Protein RecA (Recombinase A)	recA BC_3779	Q81A16			down														8.41574e-11	2.8147e-09	0.999402	0.882929	0.651529	0.066912	0.22644	0.609609	-1.07413	-0.53131	0.02925	0.100415	0.08482	-0.35396	0.042839	0.284202	+
Ribonuclease Y (RNase Y) (EC 3.1.-.-)	rny BC_3778	Q81A17			down														2.22027e-09	6.57679e-09	0.982793	0.971476	0.982891	0.837885	0.972118	0.939702	-1.33998	-0.92645	0.13047	0.038617	-0.00029	-0.07636	-0.08936	0.190063	+
IG hypothetical 15594	BC_3777	Q81A18			down														2.92613e-13	2.18043e-11	0.772645	0.944483	0.672936	0.0205731	0.481427	0.11175	-1.74543	-0.98329	0.159049	0.023818	-0.06537	0.175797	-0.19763	-0.00151	+
Stage V sporulation protein S	BC_3776	Q81A19																	0.0785893	4.82904e-09	0.989349	0.823301	0.898529	0.0395454	0.389016	0.380192	0.191914	-0.59379	-0.06577	0.12376	0.040691	-0.40948	-0.2174	0.083016
Microsomal dipeptidase (EC 3.4.13.19)	BC_3775	Q81A20																	0.00669565	0.00786461	0.999402	0.860897	0.939891	0.974188	0.460637	0.910421	0.393547	0.691592	0.016495	0.131048	-0.01671	-0.14404	-0.24008	0.23829
Pyruvate synthase alpha chain (EC 1.2.7.1)	BC_3774	Q81A21																	0.148459	2.8606e-06	0.999402	0.861981	0.176191	0.531693	0.0625324	0.0765842	0.16765	-0.28159	0.061195	0.11282	0.217293	-0.02815	0.147582	-0.03859
Pyruvate synthase subunit porB (EC 1.2.7.1)	BC_3773	Q81A22		up		up													2.99229e-09	2.04501e-10	0.999402	0.99864	0.390229	0.895048	0.192347	0.757105	1.09028	1.59918	0.005578	0.055219	0.159005	-0.10094	0.087767	0.151147	+	+
IG hypothetical 16757	BC_3771	Q81A23	down		down														2.75926e-09	2.21698e-10	0.999402	0.966554	0.618498	0.398096	0.753152	0.485154	-1.64043	-1.62804	-0.09836	0.021872	0.162414	0.0869	-0.01008	0.028191	+	+
Spore coat protein E	BC_3770	Q81A24	down		down														4.74967e-07	5.10307e-21	0.989349	0.226527	0.985506	0.0689523	0.00801194	9.73987e-05	-1.04953	-9.42556	-0.10001	-0.3088	0.021652	0.256446	-0.64236	-0.78599	+	+
DNA mismatch repair protein MutS	mutS BC_3769	Q81A25																	0.291094	0.015356	0.999402	0.657691	0.34674	0.622302	0.0464849	0.0494006	-0.10497	0.644975	-0.03591	0.195671	0.207184	-0.24048	0.235556	0.559062
DNA mismatch repair protein MutL	mutL BC_3768	Q81A26																	0.915777	0.0435025	0.973754	0.684557	0.991801	0.973361	0.744865	0.968074	0.012079	0.58618	-0.11828	-0.07774	0.016134	-0.12053	-0.02887	0.220524
NAD(FAD)-utilizing dehydrogenases	BC_3764	Q81A30																	0.0639391	0.223297	0.999402	0.402401	0.72998	0.617421	0.460637	0.861224	-0.59765	-1.07139	-0.5019	-0.59882	0.651662	-1.4195	-0.50577	-0.4728
6-phospho-beta-glucosidase (EC 3.2.1.86)	BC_3760	Q81A33																	1.45496e-07	3.92013e-07	0.827858	0.457133	0.711598	0.336722	0.447157	0.941844	0.942111	-0.51556	-0.17128	-0.14026	-0.07633	-0.30639	-0.23188	0.228443
Transcriptional regulator, GntR family	BC_3756	Q81A37	down		down														0.00489242	0.00552316	0.999402	0.903066	0.971138	0.969986	0.979062	0.260643	-1.86566	-1.93992	0.046451	-0.24591	0.089891	0.145313	-0.05835	-1.40952	+	+
IG hypothetical 17894	BC_3753	Q81A40																	0.773357	0.44364	0.989349	0.903028	0.345562	0.939286	0.512983	0.955231	-0.33191	-0.36957	0.175149	0.685678	0.400824	-0.25104	0.132951	-0.19063
Uncharacterized protein	BC_3751	Q81A41																	0.161501	0.996338	0.639791	0.916223	0.92398	0.874852	0.928893	0.763058	-1.08204	-1.32409	-0.55625	-0.58842	-0.5872	-0.79074	0.421673	0.350333
UDP-N-acetyl-glucosamine-C4,6-dehydratase (UDP-N-acetylglucosamine 4,6-dehydratase) (EC 4.2.1.-)	BC_3750	Q81A42																	0.22371	0.139012	0.989349	0.747661	0.964575	0.895756	0.335784	0.723222	-0.01989	0.235245	0.769875	0.345161	-0.44401	0.504925	1.13961	1.08671
Sensory box/GGDEF family protein	BC_3747	Q81A44	down		down														1.63411e-11	2.86331e-06	0.359125	0.390175	0.60408	0.901301	0.474681	0.612222	-4.44334	-1.58824	-0.78223	-0.51642	-0.28491	-0.21816	-0.42887	-0.1131	+	+
Peptidase T (EC 3.4.11.4) (Aminotripeptidase) (Tripeptidase) (Tripeptide aminopeptidase)	pepT BC_3743	Q81A48																	0.181493	8.31891e-13	0.999402	0.967588	0.359639	0.326426	0.169738	0.0494006	-0.06155	-0.84119	0.025716	0.065388	0.111554	-0.23168	0.024295	0.3939
Exodeoxyribonuclease III (EC 3.1.11.2)	BC_3739	Q81A52			down														1.20761e-05	0.118627	0.999402	0.62726	0.727251	0.0581877	0.763358	0.874794	-1.66656	-0.14239	0.078811	0.425707	0.229602	0.689721	0.060349	0.118281	+
Iron(III) dicitrate-binding protein	BC_3738	Q81A53				up													2.40587e-15	0.867648	0.989349	0.611429	0.0861229	0.550968	0.00636779	0.319656	3.06078	0.313002	-0.08017	-0.08746	0.296732	-0.01832	0.321014	0.378879	+
Iron(III) dicitrate transport ATP-binding protein fecE	BC_3735	Q81A56																	0.765547	0.612091	0.848758	0.98088	0.801869	0.326426	0.907125	0.442229	1.23701	2.02139	-0.18696	0.435156	0.620107	0.07994	0.311954	1.47962
IroE protein	BC_3734	Q81A57		up		up													2.92613e-13	2.15614e-07	0.991665	0.927834	0.648362	0.610303	0.46165	0.318554	3.4317	1.67762	-0.11673	0.122646	-0.14613	-0.29241	-0.29416	0.478888	+	+
COP associated protein	BC_3731	Q81A59	down		down														5.88436e-07	3.35129e-08	0.999402	0.712896	0.971138	0.82299	0.957044	0.81456	-1.90475	-2.02439	0.17723	0.329926	-0.02265	-0.25772	-0.06766	0.08944	+	+
Copper-exporting P-type ATPase (EC 7.2.2.8) (Copper-exporting P-type ATPase A) (Cu(+)-exporting ATPase)	BC_3730	Q81A60	down		down														5.64904e-14	1.76903e-11	0.848758	0.883166	0.000297418	0.167947	0.946991	0.178472	-2.62512	-1.44446	-0.17383	-0.01045	-0.69874	-0.37759	-0.08174	-0.03122	+	+
Acetyltransferase (EC 2.3.1.-)	BC_3729	Q81A61																	0.0156183	0.0304261	0.999402	0.894625	0.710326	0.127077	0.96308	0.310835	1.59859	0.893828	0.074362	-0.38961	0.176064	0.100842	-0.70847	-0.44737
DNA-binding protein HU	BC_3728	Q81A62	down		down														4.12493e-09	9.31216e-09	0.973754	0.827656	0.701635	0.67857	0.390676	0.317727	-1.94142	-1.51513	0.235768	0.196339	0.163258	0.012945	0.144964	-0.08583	+	+
GABA-specific permease	BC_3724	Q81A66																	0.0122025	0.163772	0.904655	0.710118	0.577856	0.618836	0.478888	0.55911	-1.74535	-0.76862	-0.10525	0.298639	0.851458	-0.03583	0.731172	-0.15317
NADH-dependent butanol dehydrogenase A (EC 1.1.1.-)	BC_3721	Q81A68																	1.54275e-08	5.72991e-10	0.973754	0.926045	0.0861229	0.747677	0.00577072	0.0859251	-0.71126	-0.58367	-0.0756	0.022833	-0.19367	-0.18149	-0.40757	0.012363
Fructose repressor	BC_3720	Q81A69																	0.194763	0.749844	0.973754	0.98015	0.249977	0.927293	0.311265	0.0868019	1.84349	0.207203	-1.48911	-0.08508	-2.75764	-0.44099	-1.88317	-3.79846
1-phosphofructokinase (EC 2.7.1.56) (Fructose 1-phosphate kinase)	BC_3719	Q81A70																	0.741086	1.61407e-05	0.999402	0.848909	0.708362	0.618836	0.568099	0.682933	-0.01423	-0.30822	0.061061	-0.0209	-0.07822	-0.02935	0.005529	0.294333
PTS system, fructose-specific IIABC component (EC 2.7.1.69)	BC_3718	Q81A71																	0.0121626	0.000170423	0.973754	0.219724	0.00391629	0.109285	0.0535126	0.00331067	0.39527	-0.28971	-0.14488	-0.29285	-0.59938	-0.45647	-0.46856	-0.41166
Uncharacterized protein	BC_3715	Q81A73		up		up													1.78316e-12	4.17673e-16	0.548439	0.0563656	0.14931	0.000292654	0.365746	0.532277	2.26176	4.42799	0.29056	0.51076	0.30449	-0.92538	0.073097	0.346273	+	+
RNA-binding protein Hfq	hfq BC_3713	Q81A74																	0.00173695	0.629739	0.999402	0.959883	0.278406	0.48059	0.901775	0.826821	-0.39561	0.391514	-0.02688	0.088604	0.227607	-0.27644	-0.12964	0.159558
DNA integration/recombination/invertion protein	BC_3711	Q81A75		up															0.404877	3.24091e-08	0.989349	0.950011	0.341729	0.987433	0.0791049	0.0650464	0.123728	1.35029	-0.08833	0.092572	0.198098	-0.12628	0.179787	0.520813		+
GTPase HflX (GTP-binding protein HflX)	hflX BC_3708	Q81A76	down		down														2.73968e-06	0.00214621	0.808986	0.640318	0.157511	0.446108	0.296729	0.126847	-2.56357	-2.08934	-0.58149	-0.83627	-0.45141	0.328881	-0.2899	-0.901	+	+
Aluminum resistance protein	BC_3707	Q81A77			down														1.84148e-05	0.000881185	0.973754	0.842604	0.829525	0.82733	0.761804	0.483156	-1.42971	-0.67208	-0.29362	-0.12476	0.145395	-0.01095	0.04446	-0.09609	+
LexA repressor (EC 3.4.21.88)	BC_3704	Q81A78	down		down														0.000649201	0.000545924	0.999402	0.74694	0.834492	0.811727	0.734165	0.486517	-2.31848	-2.29976	-0.38375	-1.10792	-0.80954	-1.06397	-0.27623	-0.53167	+	+
Antigen	BC_3699	Q81A83		up															0.535944	3.63945e-05	0.999402	0.259693	0.655724	0.401432	0.118446	0.17272	0.380637	3.21779	-0.16767	-1.25969	-0.4783	-0.89859	-1.30979	-0.91915		+
Cell wall endopeptidase, family M23/M37	BC_3698	Q81A84																	0.194737	0.128475	0.999402	0.966554	0.865211	0.520794	0.761804	0.751422	-1.5157	1.43547	-0.34993	-0.01314	-1.03328	0.684371	0.559012	0.245089
XpaF1 protein	BC_3696	Q81A86			down														0.00484843	0.0321131	0.799229	0.855582	0.698411	0.79664	0.60747	0.789392	-1.50213	1.44536	0.819511	-0.25866	0.408688	-0.51816	-0.51734	0.467853	+
Transcriptional regulator, PadR family	BC_3693	Q81A89																	0.154181	0.407806	0.989349	0.981154	0.634831	0.412129	0.591123	0.735524	-0.92571	0.009839	0.174086	0.316478	0.970723	0.864051	-0.62337	0.172899
LexA repressor (EC 3.4.21.88)	lexA BC_3690	Q81A92	down																0.285707	1.22122e-10	0.999402	0.966554	0.619447	0.339707	0.512983	0.81456	0.157351	-1.23475	0.041829	0.02992	0.126839	-0.31595	0.023377	0.265437		+
Site-specific recombinase	BC_3689	Q81A93																	0.201978	0.0506167	0.973754	0.860897	0.654901	0.419653	0.578137	0.665565	-1.83624	-2.07484	1.60591	0.330874	-0.04619	1.76031	1.39201	1.58127
2',3'-cyclic-nucleotide 2'-phosphodiesterase/3'-nucleotidase (EC 3.1.3.6) (EC 3.1.4.16)	BC_3687	Q81A94	down		down														0.00631404	0.000108201	0.794756	0.167937	0.462233	0.542832	0.49831	0.758324	-1.73942	-1.62496	-0.13901	-0.54745	0.010101	-0.03982	-0.00077	0.987089	+	+
Transketolase (EC 2.2.1.1)	BC_3682	Q81A99	down																3.34456e-07	4.74821e-11	0.999402	0.990876	0.719403	0.843297	0.346066	0.366922	-0.7107	-1.01357	0.038275	0.050976	-0.06216	-0.17374	-0.23494	0.071587		+
IG hypothetical 18106	BC_3681	Q81AA0		up															0.00915087	3.87399e-05	0.92941	0.608207	0.971138	0.393525	0.751376	0.72493	0.886901	3.04829	0.008273	-0.05428	0.688196	0.165283	0.814205	1.16646		+
Multidrug resistance ABC transporter ATP-binding and permease protein	BC_3679	Q81AA1																	0.199894	0.698336	0.639791	0.697793	0.913213	0.206472	0.784792	0.921937	0.604698	0.399039	-0.15415	-0.22528	-0.93307	-0.08026	0.076729	-1.23446
Multidrug resistance ABC transporter ATP-binding and permease protein	BC_3678	Q81AA2																	0.0646487	0.380246	0.848758	0.706191	0.844968	0.926562	0.784792	0.583677	-0.50405	0.581299	-0.40983	-0.23478	0.144005	-0.67633	-0.23831	-0.05338
N-acetylmuramoyl-L-alanine amidase (EC 3.5.1.28)	BC_3677	Q81AA3																	0.00210963	0.0102295	0.989349	0.239875	0.015955	0.208387	0.00699328	0.36867	0.517381	-0.06317	-0.09654	-0.29758	0.541187	0.13814	-0.64409	0.007469
Phosphohydrolase (MutT/nudix family protein)	BC_3671	Q81AA8		up															0.0230207	0.00197414	0.999402	0.859572	0.708362	0.955935	0.979376	0.721666	1.34752	2.2474	0.165364	0.398991	-0.56538	-0.04614	-0.06467	-0.71202		+
HTH-type transcriptional regulator CzcR	BC_3668	Q81AB1																	0.0701081	0.334509	0.999402	0.952927	0.849675	0.694922	0.705593	0.905887	-2.12118	-0.33707	0.253738	0.838312	0.863902	0.287698	0.085057	1.09622
Bacitracin transport ATP-binding protein bcrA	BC_3666	Q81AB3			down														7.23767e-09	0.00269842	0.999402	0.549219	0.297717	0.84103	0.352202	0.161143	-1.14882	-0.06381	0.024398	-0.12057	-0.19651	-0.08103	0.063386	-0.0371	+
Bacitracin transport permease protein BCRB	BC_3665	Q81AB4																	0.64265	0.904767	0.753819	0.971476	0.894473	0.988078	0.927312	0.414975	-0.31417	0.418128	-1.01566	-0.03872	-0.22552	-0.16685	-0.23632	-0.70863
N-acyl-L-amino acid amidohydrolase (EC 3.5.1.14)	BC_3664	Q81AB5			down														3.52701e-06	0.0811592	0.999402	0.631599	0.829525	0.896349	0.865017	0.826821	-1.00813	0.037849	0.066481	-0.14884	0.094578	-0.18217	-0.15386	0.140821	+
Uncharacterized protein	BC_3660	Q81AB8																	0.610054	0.462145	0.999402	0.661095	0.232072	0.654107	0.773813	0.582949	-0.40287	-0.09516	0.159445	-0.45954	-0.17834	-1.04433	-0.06733	0.374857
Uncharacterized protein	BC_3659	Q81AB9																	0.269397	0.0186194	0.373181	0.116552	0.00323264	0.0471144	0.0157399	0.00184676	0.378461	-0.16192	-0.27916	-0.05304	0.503546	-1.16294	0.174288	0.840134
4-methyl-5(B-hydroxyethyl)-thiazole monophosphate biosynthesis enzyme	BC_3657	Q81AC1																	0.418902	0.0764171	0.624722	0.949235	0.865091	0.857661	0.966136	0.743728	0.461813	1.29545	-1.39234	-0.12057	0.238305	-0.33664	-0.04853	0.533136
Hut operon positive regulatory protein	hutP BC_3653	Q81AC5		up															0.737814	2.59108e-05	0.999402	0.834471	0.845335	0.758083	0.0295809	0.087657	-0.03332	1.22954	-0.05333	-0.06427	-0.06867	-0.23338	-0.60424	0.631155		+
Histidine ammonia-lyase (Histidase) (EC 4.3.1.3)	hutH BC_3652	Q81AC6																	0.248509	0.194918	0.999402	0.959883	0.849272	0.962663	0.43108	0.841625	0.411847	-0.10303	-0.05159	-0.02883	-0.14166	-0.09046	-0.49161	0.08107
Urocanate hydratase (Urocanase) (EC 4.2.1.49) (Imidazolonepropionate hydrolase)	hutU BC_3651	Q81AC7																	1.31693e-08	2.69194e-08	0.815738	0.731972	0.375569	0.012565	0.00222308	0.00487193	0.719213	-0.32351	-0.10913	0.12715	0.120832	-0.40424	0.223689	0.521763
Imidazolonepropionase (EC 3.5.2.7) (Imidazolone-5-propionate hydrolase)	hutI BC_3650	Q81AC8		up		up													5.86148e-07	3.62791e-06	0.999402	0.940374	0.513253	0.971393	0.186818	0.237642	1.87779	1.93955	-0.1265	0.145906	0.312426	-0.15863	0.377956	0.667374	+	+
N-ethylmaleimide reductase (EC 1.-.-.-)	BC_3647	Q81AD0	down																0.202481	5.50303e-12	0.537575	0.813702	0.805953	0.00714682	0.316544	0.949244	-0.14677	-1.79499	-0.29374	-0.04751	-0.06408	-0.67186	-0.29306	0.228489		+
Glyoxalase family protein	BC_3643	Q81AD4	down		down														1.34781e-09	2.96935e-10	0.999402	0.273268	0.368257	0.519915	0.214475	0.00651698	-1.1903	-1.0053	-0.02696	-0.19324	-0.1565	-0.00971	-0.29381	-0.23779	+	+
Carboxylesterase (EC 3.1.1.1)	BC_3642	Q81AD5	down																6.03726e-09	5.83617e-13	0.999402	0.996429	0.966573	0.060776	0.158768	0.876108	-0.99365	-1.58236	0.076908	0.056117	-0.00331	-0.41242	0.102065	0.241791		+
Serine/threonine protein phosphatase (EC 3.1.3.16)	BC_3638	Q81AD7		up		up													3.1783e-08	1.2772e-09	0.999402	0.993431	0.213729	0.626307	0.286169	0.885994	1.02661	1.57044	0.053037	0.051875	0.236577	-0.23146	0.073507	0.179032	+	+
Autolysin (Cell wall hydrolase)	BC_3637	Q81AD8																	0.05013	0.91951	0.999402	0.990432	0.535472	0.870496	0.504332	0.36867	-0.8619	0.286671	-0.18265	0.076311	0.5061	0.02615	0.353886	0.82997
Acetyltransferase (EC 2.3.1.-)	BC_3634	Q81AE0																	0.354362	0.0234384	0.999402	0.779656	0.314758	0.931774	0.354699	0.174389	-0.35065	1.28202	-0.04812	0.39718	0.68993	-0.04593	0.44429	1.01866
Uncharacterized protein	BC_3633	Q81AE1																	3.30347e-05	1.63418e-06	0.683084	0.775302	0.208407	0.837885	0.274527	0.605609	-0.93218	-0.88925	0.349636	0.213159	0.381364	-0.21261	0.189365	0.375223
Medium-chain-fatty-acid--CoA ligase (EC 6.2.1.-)	BC_3631	Q81AE3				up													1.8263e-07	0.0155869	0.999402	0.966554	0.84476	0.984636	0.00438345	0.880933	1.39033	0.776081	0.062038	0.015163	0.09401	-0.143	0.605597	0.261756	+
Medium-chain-fatty-acid--CoA ligase (EC 6.2.1.-)	BC_3630	Q81AE4				up													2.05733e-11	1.14004e-06	0.999402	0.359091	0.000617452	0.012565	0.00455791	0.0102704	1.05389	0.81295	0.052317	0.195784	0.394773	-0.39297	0.184697	0.475904	+
Long-chain-fatty-acid--CoA ligase (EC 6.2.1.3)	BC_3628	Q81AE6				up													0.000162148	0.181993	0.999402	0.972294	0.999243	0.160618	0.969936	0.586259	1.98497	0.217427	-0.20311	-0.00124	0.013206	-2.15502	-0.0607	-0.85787	+
Acetyl-CoA acetyltransferase (EC 2.3.1.9)	BC_3627	Q81AE7																	0.649836	0.813267	0.999402	0.689453	0.815433	0.373599	0.857497	0.953725	0.338783	0.16902	0.12407	-0.51366	0.369442	-1.09023	-0.33119	0.291213
Uncharacterized protein	BC_3623	Q81AE9																	0.0119281	0.420982	0.999402	0.676896	0.986405	0.0186941	0.374965	0.203267	1.30522	0.720194	-0.34101	-0.58377	0.201454	-1.23425	0.658179	-0.97972
Spore coat protein M	BC_3621	Q81AF1			down														2.57454e-09	0.000122655	0.567236	0.884829	0.543726	0.361608	0.00149218	0.4123	-1.2058	-0.20829	0.255059	-0.00753	0.140745	0.03898	-0.6392	0.058205	+
Uncharacterized protein	BC_3619	Q81AF3			down														2.10092e-08	9.8493e-09	0.999402	0.327673	0.928829	0.0789553	0.308895	9.81914e-05	-1.13596	-0.88498	0.046904	-0.21055	-0.0206	0.193275	-0.28677	-0.65159	+
Peptidoglycan-N-acetylglucosamine deacetylase BC_3618 (Peptidoglycan GlcNAc deacetylase) (EC 3.5.1.104)	BC_3618	Q81AF4	down		down														8.7197e-06	7.92762e-08	0.999402	0.952927	0.947526	0.647309	0.370716	0.637982	-1.78524	-2.23472	0.207626	-0.04378	-0.05018	0.125015	-0.50844	0.464983	+	+
Small, acid-soluble spore protein O (SASP O)	sspO BC_3617	Q81AF5	down																0.0972449	0.00155649	0.989349	0.438031	0.986405	0.745195	0.956306	0.295617	-2.55228	-5.78578	-0.99679	-2.28225	-0.08865	-0.78067	-0.28445	-2.1579		+
Aconitate hydratase (Aconitase) (EC 4.2.1.3)	BC_3616	Q81AF6				up													9.4577e-17	0.0108589	0.999402	0.389986	0.0108289	0.449085	0.0451066	0.995918	2.06397	0.487102	0.015638	0.163439	0.232391	-0.20426	0.058245	0.209869	+
Thiol:disulfide interchange protein tlpA	BC_3612	Q81AF8	down		down														4.776e-07	3.51923e-13	0.999402	0.244487	0.0986365	0.214284	0.333555	8.1949e-05	-1.14318	-2.7601	-0.03815	-0.33343	-0.3904	0.164409	-0.3247	-0.89481	+	+
DNA polymerase III alpha subunit (EC 2.7.7.7)	BC_3611	Q81AF9			down														0.00277573	0.287091	0.567236	0.968479	0.512103	0.988078	0.421812	0.0938547	-1.1	-0.0377	-0.75048	0.006567	0.412072	-0.11653	0.311829	1.04652	+
Uncharacterized protein	BC_3610	Q81AG0																	0.350277	0.029331	0.596415	0.608207	0.17292	0.24646	0.259531	0.242242	-1.06238	-1.94977	-0.07865	0.270767	0.270219	-1.0003	-0.86443	-1.06896
Small, acid-soluble spore protein N (SASP N)	sspN BC_3609	Q81AG1	down		down														0.00423097	0.00201276	0.999402	0.957938	0.913064	0.522662	0.759357	0.541458	-2.40563	-2.44012	-0.30391	1.05452	-0.26167	0.414618	-0.4152	0.445691	+	+
Small, acid-soluble spore protein Tlp	tlp BC_3608	Q81AG2	down		down														1.79699e-10	2.10777e-10	0.999402	0.408488	0.939948	0.00910475	0.890669	0.00417442	-2.33937	-1.99388	0.013189	-0.29202	-0.03018	0.597219	-0.15034	-0.60333	+	+
Spore peptidoglycan hydrolase (N-acetylglucosaminidase) (EC 3.2.1.-)	BC_3607	Q81AG3																	9.3044e-10	1.66544e-08	0.989349	0.113116	0.0795209	0.0264144	0.000216507	3.80113e-05	-0.91832	-0.43855	-0.06174	-0.19579	-0.21272	0.139571	-0.57294	-0.4173
Esterase (EC 3.-.-.-)	BC_3606	Q81AG4																	0.0136299	0.750902	0.982793	0.53358	0.40753	0.367675	0.251443	0.637982	-0.52455	0.401059	0.212856	0.371866	0.308491	0.173677	0.245848	0.383534
Anaerobic ribonucleoside-triphosphate reductase (EC 1.17.4.2)	BC_3603	Q81AG5		up		up													7.35938e-13	4.05296e-11	0.999402	0.935748	0.351144	0.798963	0.0145197	0.0402341	3.06471	2.62991	-0.07906	0.115694	0.275511	-0.04659	0.461374	0.704116	+	+
Two-component response regulator	BC_3601	Q81AG7																	0.313885	8.10598e-10	0.989349	0.842604	0.353445	0.988078	0.0261545	0.0249834	-0.05907	-0.60983	-0.0565	0.110891	0.143083	-0.13627	0.154809	0.481482
Succinyl-CoA synthetase, alpha subunit-related enzymes	BC_3599	Q81AG9	down																0.338693	1.93408e-10	0.973754	0.7649	0.938953	0.195328	0.328478	0.321198	-0.083	-1.06831	0.135846	0.154528	-0.01417	-0.34805	0.059889	0.039099		+
DNA topoisomerase 4 subunit B (EC 5.6.2.2) (Topoisomerase IV subunit B)	parE BC_3597	Q81AH1	down		down														1.28405e-05	3.89392e-05	0.973754	0.964676	0.333656	0.843297	0.744583	0.324967	-2.96372	-2.38598	-0.53888	0.180501	0.877423	0.091345	0.208065	-0.59194	+	+
DNA topoisomerase 4 subunit A (EC 5.6.2.2) (Topoisomerase IV subunit A)	parC BC_3596	Q81AH2	down		down														4.22299e-12	1.6685e-09	0.989349	0.64251	0.986405	0.169302	0.149653	0.95433	-2.21749	-1.1581	0.128154	-0.11089	0.020516	0.147517	-0.37892	0.194366	+	+
Oxidoreductase (EC 1.1.1.-)	BC_3595	Q81AH3	down		down														1.82496e-12	1.41092e-12	0.794756	0.69186	0.0643267	0.619586	0.00369478	0.00607407	-1.59782	-1.32407	-0.14557	-0.04597	-0.25493	-0.21626	-0.49056	-0.17666	+	+
PhnB protein	BC_3594	Q81AH4																	0.167835	0.209113	0.999402	0.967588	0.960931	0.843393	0.762459	0.910421	0.64603	-0.17789	-0.3496	0.093355	0.073147	-0.48283	0.055923	-0.43229
Transcriptional regulator, DeoR family	BC_3593	Q81AH5																	0.865687	0.0181064	0.989349	0.914008	0.84262	0.308991	0.192087	0.927356	0.15759	2.17795	-0.60838	0.397097	-0.78704	-0.76626	-0.90135	0.343963
Transcriptional regulator, TetR family	BC_3592	Q81AH6		up															0.132789	0.00750615	0.999402	0.972294	0.967244	0.919603	0.798283	0.694978	0.448445	1.12614	-0.17167	0.020669	0.049711	-0.19992	-0.22878	0.016796		+
ABC transporter ATP-binding protein	BC_3591	Q81AH7		up															0.00029645	9.2567e-08	0.973754	0.527531	0.0429283	0.265186	0.0079417	0.31714	0.823833	1.87113	-0.20194	-0.22991	-0.56935	-0.45345	-0.79623	-0.07928		+
ABC transporter permease protein	BC_3590	Q81AH8			down														0.000141202	0.193783	0.999402	0.935471	0.643327	0.508255	0.838772	0.863089	-1.44572	0.824547	-0.28229	-0.04033	-0.55979	-0.42918	-0.42777	0.10275	+
Oligopeptide-binding protein oppA	BC_3586	Q81AI2	down																2.14722e-07	1.127e-12	0.999402	0.747661	0.378849	0.0379876	0.140105	0.00337094	0.690191	-1.19789	0.035992	0.135153	-0.11548	-0.39146	0.07664	0.594022		+
Oligopeptide-binding protein oppA	BC_3585	Q81AI3																	2.13636e-07	3.60054e-05	0.999402	0.822889	0.16682	0.0171363	0.386633	0.522548	-0.74923	-0.18503	-0.03315	-0.01975	0.229313	-0.48105	0.028218	0.104034
Oligopeptide-binding protein oppA	BC_3584	Q81AI4																	0.0557199	6.50615e-10	0.999402	0.966402	0.0390607	0.00114452	0.117846	0.653038	-0.10021	-0.40355	0.014677	0.069855	0.21324	-0.4642	0.039331	0.160251
Methyltransferase (EC 2.1.1.-)	BC_3583	Q81AI5																	0.166554	0.0010495	0.999402	0.766988	0.383083	0.254027	0.0508708	0.0333494	-0.15028	0.795679	0.066864	-0.05563	-0.17221	0.085019	-0.43614	-0.17517
Uncharacterized protein	BC_3582	Q81AI6												up					0.0299904	0.0212247	0.999402	0.669152	0.985506	0.00058921	0.812604	0.921565	-0.95733	1.65225	-0.05237	-0.10493	-0.43206	2.71741	-0.44042	-0.43848						+
Uncharacterized protein	BC_3581	Q81AI7	down		down														0.000124743	0.000147833	0.973754	0.926045	0.976987	0.244959	0.770166	0.144533	-2.028	-1.68764	-0.49888	0.234098	0.057508	0.65286	0.133167	-0.74838	+	+
VOC domain-containing protein	BC_3580	Q81AI8			down														4.76696e-12	2.99867e-07	0.671	0.591704	0.248298	0.901193	0.178269	0.00607868	-1.12339	-0.20527	0.144128	0.152139	0.145371	-0.15272	0.035235	0.503592	+
Spore germination protein SA	BC_3574	Q81AJ2	down		down														7.60872e-10	3.26057e-10	0.989349	0.839008	0.371672	0.399311	0.492152	0.0907776	-4.19109	-4.10284	-0.26356	0.382496	-0.54465	0.375458	0.871086	1.28409	+	+
Molybdopterin (MPT) converting factor, subunit 2	BC_3565	Q81AJ9	down		down														0.00045072	0.00336227	0.991665	0.966554	0.816335	0.949795	0.650112	0.968012	-3.5056	-2.86139	0.487751	0.909204	0.296987	0.521442	0.260509	0.701464	+	+
Iron-sulfur cluster carrier protein	BC_3563	Q81AK1																	0.123909	0.580073	0.999402	0.850396	0.868486	0.617663	0.786074	0.764068	-0.78549	-1.05949	0.035458	-0.7229	-0.64827	-0.13846	-0.83759	0.645021
Squalene--hopene cyclase (EC 5.4.99.-)	BC_3557	Q81AK6																	7.17202e-05	0.184641	0.970815	0.747661	0.567816	0.00667354	0.0692277	0.000179931	-0.58921	0.161641	-0.14526	-0.06335	-0.12154	0.386578	-0.41559	-0.59215
3-oxoacyl-[acyl-carrier-protein] reductase (EC 1.1.1.100)	BC_3556	Q81AK7																	3.45258e-05	0.748276	0.999402	0.816211	0.291104	0.422339	0.651202	0.568811	-0.43862	0.302167	0.027294	0.1228	0.16798	-0.25042	-0.03267	0.123431
Aldehyde dehydrogenase (EC 1.2.1.3)	BC_3555	Q81AK8				up													6.14547e-17	0.000703443	0.973754	0.632926	0.6368	0.000411257	0.0221165	0.875717	2.65456	0.607213	-0.07598	0.142412	0.076269	-0.55107	0.124133	0.232346	+
Sodium/pantothenate symporter	BC_3553	Q81AL0																	0.290284	0.156394	0.999402	0.966554	0.608577	0.982797	0.807426	0.65752	-0.08455	0.099723	-0.96348	-0.00979	-0.43061	-0.65825	-0.54479	-1.42178
Inosine-uridine preferring nucleoside hydrolase (EC 3.2.2.1)	BC_3552	Q81AL1			down														1.50099e-08	0.199957	0.993787	0.69725	0.81994	0.00715809	0.475849	0.00543291	-1.24895	0.154509	0.104029	-0.08945	-0.06061	0.418261	-0.24821	-0.35841	+
Argininosuccinate lyase (EC 4.3.2.1)	BC_3550	Q81AL3				up													7.60181e-12	0.0299213	0.548439	0.00284695	0.183481	0.279882	5.9898e-06	0.00407984	1.40623	0.131818	-0.18892	-0.41216	-0.17509	0.015399	-0.76814	-0.17528	+
Acetyltransferase (EC 2.3.1.-)	BC_3549	Q81AL4																	0.271911	0.228563	0.999402	0.743967	0.980178	0.870496	0.604043	0.881601	-0.08183	0.815498	-0.47637	-0.17658	-0.41437	-0.03102	-0.30604	-0.47052
Benzil reductase (EC 1.-.-.-)	BC_3548	Q81AL5																	0.400961	0.215679	0.989349	0.542106	0.528533	0.908354	0.117817	0.820728	0.107047	0.451479	0.078447	0.195917	0.119752	-0.15797	0.107119	0.168594
Cell surface protein	BC_3547	Q81AL6																	0.00367404	0.741722	0.973754	0.255738	0.061356	0.706524	0.116446	0.00373758	-0.64295	0.259977	-0.21421	-0.44372	-0.58844	0.014712	-0.55818	-0.7173
Cell surface protein	BC_3546	Q81AL7																	0.351343	0.137814	0.973754	0.133223	0.427081	0.422789	0.157919	0.053017	0.39926	0.56066	0.103024	0.017121	0.320868	0.050049	-0.49384	-0.28329
Flavodoxin	BC_3541	Q81AM1		up		up													2.49444e-07	2.68159e-06	0.999402	0.457133	0.806269	0.449017	0.21753	0.296019	1.44536	1.51628	-0.08509	0.369196	0.114679	0.100773	0.224426	0.506738	+	+
Cold shock protein	BC_3539	Q81AM3	down																7.31393e-05	1.52437e-10	0.999402	0.600929	0.868486	0.1358	0.857497	0.00854997	-0.96427	-2.25157	0.144161	-0.21828	-0.07242	0.310461	-0.02874	-0.58318		+
DNA polymerase III, epsilon chain (EC 2.7.7.7)	BC_3538	Q81AM4	down		down														1.57126e-07	1.20025e-05	0.999402	0.514924	0.928829	0.86287	0.954384	0.4487	-4.57148	-2.24166	1.65263	0.233825	1.26509	0.330166	0.533759	0.155923	+	+
Uncharacterized protein	BC_3536	Q81AM6																	0.305667	0.50806	0.999402	0.427485	0.701635	0.516099	0.271939	0.751422	-0.31894	0.107976	0.174728	-0.79828	0.273307	0.239133	0.424749	0.406586
IG hypothetical 17116	BC_3535	Q81AM7	down		down														5.10708e-08	3.72186e-09	0.999402	0.577227	0.552586	0.578613	0.739946	0.0333941	-2.74307	-2.96034	0.079148	-0.40111	-0.3404	0.18251	-0.28975	-0.78416	+	+
IG hypothetical 17193	BC_3534	Q81AM8																	0.227051	2.58332e-05	0.973754	0.618704	0.372255	0.0434649	0.705593	0.0219719	0.165143	0.939059	0.146066	-0.09099	-0.16034	0.20305	-0.17504	-0.17035
Vancomycin B-type resistance protein vanW	BC_3533	Q81AM9																	0.170237	0.820666	0.999402	0.935019	0.280631	0.426227	0.85466	0.919239	0.665263	-1.08707	-0.12046	-0.11507	-0.82412	-0.73312	0.062048	0.119732
Glyoxalase family protein	BC_3532	Q81AN0																	0.00719697	6.41904e-09	0.999402	0.927834	0.996645	0.287374	0.545615	0.140352	0.355296	-0.79009	-0.05359	0.099266	0.013289	-0.32061	0.008949	0.458894
Membrane protein, MgtC/SapB family	BC_3530	Q81AN2																	0.40831	0.353617	0.999402	0.941184	0.930786	0.975885	0.96741	0.72603	-0.05365	-0.30606	-0.09301	-0.42281	-0.23887	-0.86338	-0.12337	-0.50727
Collagen adhesion protein	BC_3526	Q81AN6																	0.0105923	0.848676	0.460129	0.555983	0.183459	0.0894385	0.367942	0.943068	3.24211	1.3149	-2.27852	-1.3361	-2.17157	-2.68204	-1.16672	0.071211
Hemolysin II	BC_3523	Q81AN8				up													0.000737043	0.129525	0.416809	0.743967	0.988502	0.542744	0.310626	0.343335	2.23909	0.440535	-1.5723	-0.53864	0.04751	-0.7885	0.809146	-0.70425	+
Transcriptional regulator, TetR family	BC_3522	Q81AN9																	0.42277	0.0658775	0.956426	0.779508	0.822949	0.0638191	0.441719	0.542498	-0.11636	0.661033	-0.20937	0.203932	-0.07913	-0.6036	0.102709	0.031959
Methyl-accepting chemotaxis protein	BC_3520	Q81AP1;Q81GR3	down																0.395728	5.02629e-06	0.989349	0.794784	0.57644	0.546234	0.681228	0.290171	0.319595	-1.39058	-0.30687	-0.22324	-0.34152	-0.49013	-0.33686	-0.34036		+
Response regulator aspartate phosphatase	BC_3518	Q81AP3		up		up													9.98388e-12	8.49458e-12	0.989349	0.813702	0.292407	0.00619514	0.0131304	0.00239204	1.33534	1.65277	-0.06389	0.120506	0.160801	-0.4881	0.194653	0.608554	+	+
CDP-abequose synthase (EC 1.1.1.-)	BC_3516	Q81AP5																	0.913121	0.0253726	0.999402	0.850396	0.239326	0.65938	0.838852	0.498078	-0.0255	-0.70118	0.304534	-0.22866	-0.64465	0.222614	-0.27184	-0.28272
Glucose-1-phosphate cytidylyltransferase (EC 2.7.7.33)	BC_3514	Q81AP6		up		up													2.69296e-13	3.14705e-11	0.999402	0.0103652	0.000243961	0.071839	3.08011e-06	0.000185434	1.61106	1.47063	-0.01	-0.30065	-0.47177	0.079092	-0.74412	-0.30016	+	+
Uncharacterized protein	BC_3513	Q81AP7																	0.282091	0.926396	0.935719	0.0782636	0.11418	0.0335723	0.259531	0.135726	-0.319	0.302355	-0.39646	-0.85264	-0.75522	0.851042	-0.61185	-0.48647
Sulfide-quinone reductase	BC_3512	Q81AP8																	1.79727e-08	3.41125e-07	0.973754	0.0136034	0.715125	0.0564712	0.75346	0.302164	0.85172	0.998871	-0.08193	-0.32747	0.078922	0.11602	-0.04941	0.352054
Hydroxyacylglutathione hydrolase (EC 3.1.2.6)	BC_3511	Q81AP9		up		up													1.88904e-15	5.52639e-16	0.999402	0.167937	0.662581	0.0322451	0.276628	0.656164	1.58354	2.02974	-0.01379	-0.09467	0.058584	0.040325	-0.0134	0.167591	+	+
Ribosomal-protein-alanine acetyltransferase (EC 2.3.1.128)	BC_3506	Q81AQ4		up															0.149755	1.44876e-05	0.999402	0.836031	0.375569	0.550711	0.707928	0.648402	0.449291	2.44624	-0.19254	0.33286	-0.1887	0.283212	0.158763	0.526935		+
(S)-2-hydroxy-acid oxidase chain D (EC 1.1.3.15)	BC_3504	Q81AQ6				up													2.80395e-12	0.132459	0.999402	0.803564	0.0781335	0.0852143	0.292081	0.107375	1.2949	0.215447	0.052024	0.115894	0.215921	-0.3229	0.01551	0.389725	+
Response regulator aspartate phosphatase	BC_3501	Q81AQ8		up		up													4.45955e-10	5.36939e-12	0.999402	0.959883	0.0301682	0.883175	0.0276992	0.0637582	1.91078	2.87019	-0.08225	0.096639	0.536597	-0.18508	0.381446	0.639022	+	+
Quinone oxidoreductase (EC 1.6.5.5)	BC_3498	Q81AR0																	0.0151889	5.98503e-05	0.999402	0.325051	0.17292	0.731801	0.487383	0.0578138	-0.18113	-0.06701	0.027639	-0.11428	-0.16233	-0.07998	-0.18561	-0.01152
Transcriptional regulator, ArsR family	BC_3497	Q81AR1																	0.743358	0.568517	0.848758	0.927834	0.992327	0.971393	0.376863	0.645919	-0.94381	-1.1577	-0.845	-0.58998	-0.41399	-0.37737	-1.07851	-0.50164
HTH-type transcriptional regulator CzcR	BC_3493	Q81AR4																	0.937288	0.479248	0.570263	0.775302	0.363142	0.929557	0.763358	0.910421	0.122337	1.07902	-1.53542	-1.34278	-0.72789	-0.37132	-0.67268	0.431812
Uncharacterized protein	BC_3487	Q81AR9																	0.0245716	0.179801	0.999402	0.747661	0.867336	0.701448	0.990853	0.810568	-1.48046	1.20675	0.227761	-0.18632	0.277013	0.324519	0.034644	0.507554
Transcriptional regulator, MerR family	BC_3486	Q81AS0			down														2.86237e-05	0.296031	0.999402	0.978438	0.663505	0.912862	0.606796	0.555956	-2.59143	-0.22779	0.083729	-0.3158	-0.50218	-0.3242	0.499844	-0.18117	+
Oligoendopeptidase F (EC 3.4.24.-)	BC_3484	Q81AS2																	5.87776e-10	1.2496e-05	0.999402	0.841035	0.991801	0.229898	0.0426883	0.154644	0.91692	-0.10138	-0.00231	0.107681	0.014086	-0.27043	-0.31335	0.371658
N-hydroxyarylamine O-acetyltransferase (EC 2.3.1.118)	BC_3483	Q81AS3																	0.000236191	0.000144692	0.999402	0.904398	0.971138	0.067867	0.769393	0.920448	0.510608	0.840377	-0.01339	0.108819	0.025056	-0.42863	-0.15835	0.188651
DNA mismatch repair protein mutS	BC_3480	Q81AS6																	0.426703	0.339802	0.982793	0.787576	0.372441	0.9616	0.548548	0.642674	0.229305	0.576512	-0.22943	-0.15412	0.3898	-0.09775	0.138705	0.41414
Acetyltransferase (EC 2.3.1.-)	BC_3479	Q81AS7	down		down														1.49765e-07	3.43867e-06	0.999402	0.882929	0.650287	0.801646	0.891384	0.149612	-2.21569	-1.43464	0.176961	-0.09939	-0.23906	-0.27588	-0.17488	-0.38851	+	+
Phosphoglycerate mutase (EC 5.4.2.-)	BC_3478	Q81AS8				up													2.18953e-12	0.91045	0.999402	0.954315	0.736251	0.0798672	0.0363936	0.0900472	2.69397	0.349936	-0.0105	0.104403	0.122718	-0.53285	0.352187	-0.17852	+
Quinone oxidoreductase (EC 1.6.5.5)	BC_3477	Q81AS9		up	down														0.00454607	0.00792161	0.999402	0.841035	0.964817	0.862258	0.732009	0.812753	-1.32388	1.86164	0.279802	0.324793	-0.90399	-0.81296	-1.29679	-1.14437	+	+
HTH-type transcriptional regulator CzcR	BC_3476	Q81AT0																	0.0208632	0.0623863	0.989349	0.935469	0.990041	0.923458	0.48589	0.926696	-1.50738	-2.04203	0.65141	-0.13923	-0.05148	0.344662	0.177265	-0.4231
Aminoglycoside N6'-acetyltransferase (EC 2.3.1.82)	BC_3473	Q81AT3		up															0.0277246	0.000231204	0.999402	0.99674	0.984026	0.962574	0.481732	0.167389	1.01986	2.74924	-0.28702	0.048425	-0.04698	-0.04023	-0.86073	-2.11357		+
Uncharacterized protein	BC_3472	Q81AT4		up															0.00171492	4.684e-07	0.999402	0.850396	0.884135	0.940905	0.907125	0.230741	0.757146	1.85471	0.08753	0.189432	0.086277	-0.09126	-0.0499	0.587552		+
DinB_2 domain-containing protein	BC_3471	Q81AT5																	0.00783178	0.0351934	0.999402	0.465581	0.882939	0.560878	0.861435	0.89571	-0.70075	-1.3712	-0.7102	-0.40258	-1.10548	-0.29426	-1.00546	0.331188
Uncharacterized protein	BC_3470	Q81AT6																	0.216875	0.841664	0.848758	0.948014	0.872999	0.84533	0.645597	0.484916	0.650365	1.23839	-0.19908	0.007058	-0.75297	0.227131	0.060088	-0.91527
Ferrichrome-binding protein	BC_3466	Q81AU0			down														0.00916656	0.0658862	0.639791	0.387292	0.111978	0.797085	0.327172	0.105048	-1.05779	-1.06422	0.43999	-0.22485	-0.01664	0.291041	-0.11155	-0.67604	+
Acetyltransferase (EC 2.3.1.-)	BC_3465	Q81AU1		up															0.591351	2.95709e-05	0.989349	0.959883	0.821169	0.53791	0.21624	0.406239	0.348381	3.39645	-0.44191	0.20861	-0.31259	0.489321	0.921117	-0.55563		+
Uncharacterized protein	BC_3462	Q81AU4	down																0.817336	0.00758716	0.624722	0.732469	0.868486	0.980994	0.851872	0.253911	-0.09424	-1.0774	-0.98245	-0.4255	0.213053	-0.09686	0.075775	-0.63588		+
Probable N-acetyl-alpha-D-glucosaminyl L-malate deacetylase 2 (GlcNAc-Mal deacetylase 2) (EC 3.5.1.-)	bshB2 bca BC_3461	Q81AU5																	0.000165864	3.92013e-07	0.956426	0.632796	0.928829	0.457744	0.928077	0.572782	-0.55611	-0.62333	-0.15417	-0.10492	0.043673	-0.29299	-0.12437	0.085316
Short chain dehydrogenase	BC_3460	Q81AU6																	5.16167e-06	0.240351	0.989349	0.892469	0.990249	0.919603	0.0952542	0.243826	0.771809	0.47783	0.108514	-0.00795	0.017052	-0.16228	0.183104	0.425786
XpaF1 protein	BC_3458	Q81AU8																	0.299148	0.536047	0.999402	0.988278	0.821953	0.944488	0.763358	0.764068	-0.37923	-1.18248	-0.55548	-0.09288	-0.81345	-0.79345	0.047895	0.147755
N-acyl homoserine lactone hydrolase (EC 3.-.-.-)	BC_3453	Q81AV3			down														0.00013069	0.372623	0.999402	0.968463	0.680859	0.962663	0.127148	0.464652	-1.42979	0.044739	0.193921	0.102789	0.273036	-0.09112	-0.77042	0.588521	+
CzcD accessory protein	BC_3447	Q81AV6																	0.224387	0.727691	0.982793	0.303382	0.972265	0.433848	0.11407	0.325429	-0.15323	0.384488	-0.13115	-0.26101	-0.0059	-0.31991	-0.41944	-0.00992
Uncharacterized protein	BC_3446	Q81AV7	down		down														2.89877e-05	5.34497e-05	0.999402	0.308954	0.889785	0.647594	0.713106	0.83592	-2.59396	-2.90839	0.456614	1.12562	-0.51309	0.224664	0.416383	-0.50131	+	+
Lysozyme M1 (EC 3.2.1.17)	BC_3441	Q81AW1	down		down														2.2201e-07	0.000338934	0.753819	0.927001	0.476547	0.706524	0.408852	0.0471676	-3.24907	-1.43995	-0.73722	-0.11384	-0.51677	0.163896	-0.61989	-1.00754	+	+
Hydroxylamine reductase (EC 1.7.99.1) (Hybrid-cluster protein) (HCP) (Prismane protein)	hcp BC_3439	Q81AW3		up		up													3.95994e-07	6.31645e-11	0.98965	0.959883	0.604797	0.731801	0.512983	0.0552986	2.38123	5.27057	-0.30008	-0.05712	0.42894	0.145218	-0.53242	-0.98028	+	+
Transcriptional regulator, PadR family	BC_3438	Q81AW4																	0.622714	0.374125	0.989349	0.966554	0.256983	0.633974	0.526191	0.291158	-0.2	0.732669	-0.36498	-0.04506	-0.80986	-0.51571	-0.53685	-0.50518
Daunorubicin resistance ATP-binding protein drrA	BC_3436	Q81AW5	down		down														2.59665e-05	4.82502e-05	0.999402	0.785566	0.940105	0.843393	0.907125	0.95433	-3.99201	-5.23307	-0.5881	0.491683	-0.79585	0.251808	-0.76837	-1.55158	+	+
Transcriptional regulator, DeoR family	BC_3434	Q81AW7																	0.00383147	0.0016855	0.765049	0.903028	0.986405	0.370197	0.70896	0.89571	0.811316	0.984974	-0.06428	-0.74052	0.527068	-0.24938	0.259989	0.784722
AraC_E_bind domain-containing protein	BC_3433	Q81AW8	down		down														1.49131e-10	6.22749e-09	0.999402	0.731972	0.605891	0.841372	0.952794	0.156307	-1.80128	-1.07835	-0.02668	-0.08548	-0.12827	-0.07099	-0.11906	-0.08937	+	+
Uncharacterized protein	BC_3430	Q81AX0	down		down														0.000367076	0.000314148	0.999402	0.971476	0.733357	0.786331	0.574477	0.751422	-2.91885	-3.11207	-0.04437	0.255953	0.145712	-0.05584	-0.05931	-0.3062	+	+
Glycosyltransferase (EC 2.4.1.-)	BC_3427	Q81AX2																	0.672745	0.00284517	0.999402	0.967007	0.604268	0.980994	0.191663	0.438849	-0.051	0.905797	-0.03057	0.023301	-0.15981	-0.14465	-0.42075	-0.008
NAD(P)H oxidoreductase YRKL (EC 1.6.99.-)	BC_3420	Q81AX7																	0.649292	0.300472	0.973754	0.842604	0.866684	0.987659	0.969936	0.861267	0.829079	0.597595	-0.68434	-0.79714	-0.39377	0.035643	-0.2424	0.511106
Phenazine biosynthesis protein phzF	BC_3418	Q81AX9																	0.183314	0.000726513	0.772645	0.966554	0.543077	0.865619	0.830476	0.631065	-0.39184	-0.86063	-0.51676	-0.00442	-0.3315	-0.24656	0.025409	0.468637
Uncharacterized protein	BC_3417	Q81AY0			down														4.68702e-05	0.000219444	0.999402	0.374796	0.364691	0.644628	0.391038	0.035438	-1.26075	-0.78024	0.018099	-0.44288	-0.37973	0.080158	-0.42199	-0.56452	+
GTP cyclohydrolase 1 type 2 homolog	BC_3416	Q81AY1		up															0.0449128	0.000295413	0.999402	0.885267	0.976987	0.925222	0.678086	0.205958	0.539288	1.38372	-0.03983	0.18675	0.036711	-0.18947	0.074459	0.681053		+
APH domain-containing protein	BC_3415	Q81AY2																	0.719892	0.788542	0.979279	0.789093	0.411982	0.269603	0.382923	0.549643	0.334699	-0.09781	-0.0048	0.641615	0.440708	0.266098	1.01528	0.580843
Hydrolase	BC_3414	Q81AY3																	0.19246	0.0811592	0.999402	0.903028	0.955921	0.883175	0.571316	0.468269	0.664572	1.19376	-0.28955	0.291248	-0.07477	-0.29465	-0.537	-0.36193
Esterase (EC 3.1.1.1)	BC_3413	Q81AY4																	0.999301	0.0048198	0.999402	0.967086	0.990249	0.958868	0.65071	0.0938547	0.026127	-0.60174	-0.02586	-0.45951	0.026159	-0.08528	-0.34229	-0.56948
D-threo-aldose 1-dehydrogenase (EC 1.1.1.122)	BC_3410	Q81AY7																	1.95617e-07	8.63583e-09	0.999402	0.133414	0.278406	0.743421	0.286169	0.0943335	-0.77424	-0.65571	-0.04124	-0.24018	-0.1729	-0.06784	-0.2568	-0.03968
Transcriptional regulator, MarR family	BC_3409	Q81AY8																	0.138557	0.213546	0.902921	0.0932933	0.117067	0.501422	0.0944827	0.128771	0.102475	-0.47429	0.174618	-0.08827	0.213511	-0.38538	-0.46025	0.506291
Oxidoreductase (EC 1.1.1.-)	BC_3406	Q81AZ1	down		down														6.97667e-10	3.27933e-09	0.989349	0.781551	0.999243	0.617421	0.814497	0.934633	-2.29064	-1.73827	0.177745	0.22599	0.011527	0.04845	-0.01193	0.176368	+	+
Transcriptional regulator, GntR family	BC_3405	Q81AZ2																	0.0277246	0.32287	0.544285	0.596298	0.482186	0.516459	0.684435	0.445365	-3.17119	-1.14083	3.11598	1.89148	1.22993	0.787649	-0.43473	0.457932
Transcriptional regulator, MarR family	BC_3404	Q81AZ3	down		down														0.000131647	0.000284025	0.999402	0.966812	0.882073	0.0158497	0.0565203	0.822456	-2.3386	-1.86052	0.018771	-0.04001	0.202754	-1.79107	-1.17699	-0.40019	+	+
RRF2 family protein	BC_3400	Q81AZ7																	0.0525587	0.614101	0.283937	0.396603	0.214249	0.825411	0.105523	0.185498	-1.63576	0.60468	2.08136	1.11609	1.67267	1.40583	1.69634	1.86084
UPF0303 protein BC_3395	BC_3395	Q81B01																	0.30162	0.0434527	0.973754	0.621828	0.76468	0.962663	0.79674	0.582843	-0.39453	1.77063	0.504691	0.625007	-0.73884	-0.34613	-0.82453	0.561913
4-oxalocrotonate tautomerase (EC 5.3.2.-)	BC_3394	Q81B02																	0.163789	0.194237	0.989349	0.948014	0.914087	0.466603	0.830882	0.875704	-0.97831	-2.03018	0.074909	-0.21816	-0.30287	-0.23494	-0.7104	-0.30347
2,5-diketo-D-gluconic acid reductase (EC 1.1.1.-)	BC_3392	Q81B04	down		down														3.41129e-09	2.27963e-10	0.957109	0.320336	0.380835	0.194736	0.308705	0.00052981	-1.1952	-1.12305	-0.13824	-0.19397	-0.16264	0.094996	-0.27322	-0.45506	+	+
Nitroreductase family protein	BC_3390	Q81B06	down																8.85218e-06	1.35994e-08	0.999402	0.786792	0.694439	0.00929114	0.44291	0.00863763	-0.96119	-1.25024	0.107693	-0.08658	-0.12495	0.524279	0.096671	-0.44774		+
Transcriptional regulator, MarR family	BC_3389	Q81B07																	0.433671	0.828052	0.758344	0.927834	0.359639	0.787981	0.6656	0.801485	0.325083	0.481499	0.126749	0.073929	-0.15883	0.406753	0.385258	-0.50814
5-amino-6-(5-phosphoribosylamino)uracil reductase (EC 1.1.1.193) (EC 3.5.4.26) (Diaminohydroxyphosphoribosylaminopyrimidine deaminase) (HTP reductase) (Riboflavin biosynthesis protein RibD) (Riboflavin-specific deaminase)	BC_3387	Q81B09			down														2.18652e-06	0.471317	0.999402	0.75264	0.864517	0.90578	0.730028	0.0657217	-2.47647	0.612769	0.134966	0.404418	-0.15452	-0.02733	-0.3327	-0.95801	+
Putative nucleotidase BC_3386 (EC 3.1.3.-)	BC_3386	Q81B10		up															1.06207e-08	1.25131e-12	0.999402	0.747661	0.966791	0.0199929	0.391961	0.619556	0.683733	1.54931	-0.01732	-0.00884	0.001537	-0.3662	-0.01277	0.151464		+
Methyl-accepting chemotaxis protein	BC_3385	Q81B11	down																0.166036	0.000771167	0.989349	0.998422	0.960732	0.88304	0.478828	0.824071	-0.68396	-2.13531	0.458343	0.053016	0.093308	-0.58418	0.446344	0.427745		+
Short chain dehydrogenase	BC_3382	Q81B14	down		down														7.78881e-07	1.83472e-08	0.973754	0.676896	0.567655	0.0937239	0.955096	0.145498	-1.29834	-1.38806	0.209151	-0.15217	-0.18652	0.324369	-0.1232	-0.19329	+	+
Quinone oxidoreductase (EC 1.6.5.5)	BC_3380	Q81B16																	0.00671332	0.164192	0.935719	0.80944	0.461207	0.958916	0.454547	0.159233	-0.31328	0.167465	-0.14092	-0.03705	-0.13763	-0.14894	-0.23093	-0.03137
Luciferase-like monooxygenase (EC 1.14.-.-)	BC_3378	Q81B18																	0.00221732	0.0111844	0.999402	0.860897	0.90894	0.896847	0.657571	0.522655	-0.99091	-0.41534	-0.73009	-0.30413	-1.36694	-0.52558	-0.15107	0.608922
Quinone oxidoreductase (EC 1.6.5.5)	BC_3377	Q81B19																	0.268068	0.294376	0.999402	0.831972	0.927282	0.968496	0.996233	0.221338	-0.51415	0.987323	0.029397	0.76717	-0.19964	-0.25627	-0.25447	0.130971
6-phosphogluconate dehydrogenase (EC 1.1.1.44)	BC_3372	Q81B20	down		down														1.69872e-14	7.24286e-14	0.982793	0.0889235	0.152726	0.018436	0.0132338	0.000526467	-2.23	-1.72794	0.099599	-0.24261	-0.20065	0.193604	-0.42413	-0.3231	+	+
Gluconate permease	BC_3370	Q81B22;Q816I9	down		down														2.73883e-10	3.31723e-07	0.283937	0.959883	0.2615	0.725834	0.118848	0.374364	-4.36608	-4.49937	0.466133	-1.02077	0.561414	-0.20937	-0.34205	0.682647	+	+
Gluconokinase (EC 2.7.1.12)	BC_3369	Q81B23	down		down														5.8783e-11	5.96431e-12	0.999402	0.380967	0.437668	0.178941	0.0261545	0.0022355	-1.6358	-1.60726	-0.03523	-0.18126	-0.15355	0.111011	-0.4745	-0.36401	+	+
6-phosphogluconolactonase (EC 3.1.1.31)	BC_3368	Q81B24	down		down														1.0897e-06	4.25656e-10	0.999402	0.697793	0.692413	0.923178	0.827582	0.298239	-1.35279	-2.03791	0.053797	-0.15649	-0.15047	-0.17993	-0.1821	-0.10887	+	+
SH3 domain-containing protein	BC_3363	Q81B28																	0.341681	0.447881	0.999402	0.968479	0.956287	0.96741	0.601683	0.87935	0.117531	0.831247	0.389521	0.38942	0.304424	-0.01806	0.059432	0.617501
Uncharacterized protein	BC_3362	Q81B29		up		up													1.35377e-07	0.00571516	0.848758	0.440053	0.826554	0.109758	0.241975	0.0886648	2.50481	1.00016	-0.52662	-0.56076	0.194129	0.696308	-0.69173	-0.67257	+	+
CDP-3-C-methyl-4-keto-6-deoxy-hexose 4-reductase (CDP-4-dehydro-6-deoxy-D-gulose 4-reductase) (EC 1.1.1.-)	BC_3361 BC3361	Q81B30		up															0.470551	0.000608456	0.956426	0.969065	0.244442	0.154557	0.0321027	0.0060236	0.20569	1.29381	-0.29654	0.088896	-0.45066	0.378368	-0.82125	-0.79419		+
Uncharacterized protein	BC_3357	Q81B34		up															0.328424	9.67567e-13	0.628083	0.0731882	0.608577	0.606877	0.000136286	0.0344808	-0.09392	2.51346	-0.23519	-0.34548	-0.1061	-0.0209	-0.8112	-0.15978		+
Magnesium and cobalt efflux protein corC	BC_3355	Q81B36		up		up													1.35815e-08	3.38364e-05	0.999402	0.713892	0.597919	0.796416	0.202752	0.145498	1.5288	1.16297	-0.07263	-0.1084	-0.14741	-0.21615	-0.38781	-0.13229	+	+
UPF0316 protein BC_3353	BC_3353	Q81B38																	4.08134e-07	0.0473071	0.672331	0.0735494	0.00122692	0.854841	0.999195	0.123469	-0.64291	0.517063	-0.16344	-0.24208	-0.4469	-0.16768	-0.09984	0.005471
Uncharacterized protein	BC_3351	Q81B40																	0.389136	0.568219	0.999402	0.964676	0.8583	0.91555	0.931297	0.792825	-0.82748	-0.48195	-0.20468	0.332713	-0.02853	-0.00364	0.343837	0.495181
TPR-repeat-containing protein	BC_3350	Q81B41																	0.613076	0.0433173	0.989349	0.595387	0.918544	0.725834	0.773062	0.305658	1.65172	1.30311	-0.54163	-0.7151	-0.58847	-0.94492	-0.83465	-0.79664
zf-CGNR domain-containing protein	BC_3348	Q81B43																	0.772061	0.674084	0.999402	0.936263	0.781199	0.706524	0.834094	0.572998	-0.01265	0.277589	-0.04836	0.008985	-0.06656	-0.22045	-0.14986	0.088802
Collagen-like triple helix repeat protein	BC_3345	Q81B46																	0.312374	0.0134849	0.999402	0.464084	0.21527	0.924057	0.124122	0.195992	-1.74641	-2.33819	0.243659	0.097019	-0.94757	0.937491	-0.09846	-0.01966
Ribosomal-protein-alanine acetyltransferase (EC 2.3.1.128)	BC_3344	Q81B47		up		up													8.15189e-09	5.69853e-11	0.999402	0.796931	0.363305	0.940274	0.157919	0.468891	1.94273	2.99605	0.117225	0.214759	0.314953	-0.09297	0.288198	0.443321	+	+
Integral membrane protein	BC_3343	Q81B48																	0.449586	0.0108378	0.989349	0.927834	0.972265	0.924057	0.866298	0.764068	-0.09171	2.52144	0.440282	1.18627	0.278736	0.586095	0.985036	0.622539
1-deoxy-D-xylulose 5-phosphate reductoisomerase 1 (DXP reductoisomerase 1) (EC 1.1.1.267) (1-deoxyxylulose-5-phosphate reductoisomerase 1) (2-C-methyl-D-erythritol 4-phosphate synthase 1)	dxr1 BC_3341	Q81B49																	0.00178699	0.00406458	0.999402	0.952927	0.218525	0.785509	0.0559026	0.6032	0.542663	0.737807	-0.13133	0.157749	0.650505	0.043353	0.750669	0.50251
Tryptophan--tRNA ligase (EC 6.1.1.2)	BC_3340	Q81B50																	0.415807	5.69917e-07	0.989349	0.625567	0.134193	0.673635	0.275064	0.495577	0.096932	0.949287	0.083557	0.162526	0.211004	-0.19899	0.035381	0.307049
Phosphohydrolase (MutT/nudix family protein)	BC_3339	Q81B51																	0.37269	0.471163	0.973754	0.978952	0.581055	0.827767	0.92399	0.977815	-0.31471	-0.47923	0.907049	-0.66895	-0.46173	0.194293	-0.96623	-0.46362
Uncharacterized protein	BC_3336	Q81B53																	0.0306317	0.0114922	0.989349	0.588295	0.712897	0.63011	0.269516	0.576393	-0.17018	1.26921	-0.37645	-1.11134	0.254809	-0.4921	-0.54827	-0.36254
Protein tyrosine phosphatase (EC 3.1.3.48)	BC_3335	Q81B54			down														3.27583e-05	0.0136885	0.567236	0.345742	0.195728	0.126383	0.0643687	0.296019	-2.70856	-1.03715	1.11844	1.12184	1.08987	1.03733	1.23292	1.04887	+
ABC transporter ATP-binding protein	BC_3329	Q81B59		up															1.59071e-07	1.86673e-10	0.999402	0.438031	0.6023	0.987433	0.910316	0.0314006	0.765214	1.49881	-0.02109	-0.10827	-0.08058	-0.12712	-0.12094	-0.08013		+
ABC transporter permease protein	BC_3328	Q81B60																	0.606496	0.127645	0.999402	0.558396	0.872454	0.843393	0.979376	0.972802	0.398584	1.41852	-0.02427	-0.61364	-0.26878	0.159744	-0.14139	0.16302
3-oxoacyl-[acyl-carrier protein] reductase (EC 1.1.1.100)	BC_3327	Q81B61																	1.149e-05	0.464876	0.999402	0.909895	0.372937	0.433715	0.590579	0.657949	0.810308	0.434048	-0.03639	-0.00999	0.217671	-0.30975	0.019463	0.316975
Uncharacterized protein	BC_3326	Q81B62	down																0.0342171	1.17422e-13	0.999402	0.98088	0.441339	0.203898	0.728216	0.156668	-0.52011	-5.19508	0.129485	0.031686	0.341902	-0.6027	-0.2533	-0.30979		+
Uncharacterized protein	BC_3325	Q81B63																	0.117399	0.028424	0.999402	0.842604	0.0861229	0.809456	0.208273	0.740792	1.26227	1.151	-0.35259	-1.62417	0.58485	-0.29148	-0.95467	-1.09328
Pyruvate kinase (EC 2.7.1.40)	BC_3323	Q81B65																	9.98028e-07	4.29689e-08	0.989349	0.606701	0.198467	0.0909187	0.391921	0.00587772	-0.74869	-0.63435	0.097674	-0.09209	-0.218	0.142694	-0.24123	-0.25142
Uncharacterized protein	BC_3322	Q81B66	down		down														0.000108163	9.1383e-05	0.999402	0.504028	0.809107	0.643109	0.331815	0.378299	-4.6553	-3.44042	-0.16062	-0.55063	0.298962	0.987041	0.183309	-0.58919	+	+
NAD(P)H-dependent flavin reductase (EC 1.5.1.-)	BC_3321	Q81B67	down		down														8.95589e-05	1.41723e-05	0.989349	0.938291	0.869685	0.956046	0.679054	0.857564	-3.59159	-3.92011	0.604937	-0.21744	0.320772	-0.24895	-0.63176	-0.45278	+	+
Transcriptional regulator, MarR family	BC_3320	Q81B68																	0.0119556	0.967546	0.117433	0.968479	0.413533	0.991171	0.866298	0.735524	-0.98148	0.347856	-0.85534	-0.00846	-0.22065	-0.15018	0.016569	-1.04978
Histidine--tRNA ligase 1 (EC 6.1.1.21) (Histidyl-tRNA synthetase 1) (HisRS 1)	hisS-1 BC_3317	Q81B71																	6.28921e-07	0.254352	0.999402	0.271427	0.898135	0.962771	0.140105	0.243826	-0.44007	0.256652	0.011138	0.202031	-0.00972	-0.12415	-0.2335	0.324841
Cys-tRNA(Pro)/Cys-tRNA(Cys) deacylase (EC 4.2.-.-)	BC_3316	Q81B72																	0.00788345	1.12524e-06	0.999402	0.919836	0.884773	0.979438	0.415663	0.961463	-0.29618	-0.43982	0.039949	0.103736	0.051682	-0.14095	0.037894	0.199204
Transcriptional regulator, MarR family	BC_3313	Q81B75	down		down														0.00123657	0.00868999	0.999402	0.927834	0.581055	0.883175	0.746659	0.733217	-1.8567	-1.24941	-0.25347	-0.0629	0.185926	-0.11802	0.064386	0.062929	+	+
Uncharacterized protein	BC_3305	Q81B81				up													0.000665928	0.166749	0.989349	0.781897	0.0746283	0.817581	0.0372367	0.254898	1.50899	0.86773	-0.32783	0.376581	1.05048	-0.31437	0.990546	0.866087	+
Uncharacterized protein	BC_3303	Q81B82				up													4.63347e-11	0.000131445	0.123888	0.413195	0.342017	0.526605	0.104163	0.427085	1.45371	0.807327	-0.34056	-0.13474	-0.15552	-0.24556	-0.333	0.078641	+
Pentapeptide repeat containing protein	BC_3302	Q81B83																	2.74506e-06	0.000142502	0.876364	0.948014	0.0525291	0.159552	0.0875721	0.270012	-0.97725	-0.38248	0.236116	0.107363	0.473771	0.191601	0.270411	0.472408
SMI1_KNR4 domain-containing protein	BC_3300	Q81B84																	0.0506825	0.0237884	0.989349	0.916223	0.17292	0.991806	0.803623	0.988156	-0.28094	0.692188	0.144201	0.124275	0.339029	-0.13622	-0.02994	0.206083
Uncharacterized protein	BC_3287	Q81B91																	0.983617	0.366586	0.989349	0.709863	0.524651	0.555943	0.857076	0.792144	-0.22305	0.275245	-0.68172	0.699547	0.561143	0.736216	-0.11096	-0.01102
Uncharacterized protein	BC_3281	Q81B96	down		down														6.73645e-07	2.54485e-07	0.989349	0.927834	0.649167	0.673949	0.979376	0.621259	-4.71534	-3.7192	0.86307	1.39396	0.9667	0.722757	1.17683	1.21164	+	+
Uncharacterized protein	BC_3278	Q81B99			down														0.0050958	0.139836	0.973754	0.75264	0.204987	0.476972	0.225503	0.968581	-1.55522	-1.2517	0.236013	-0.18546	0.91314	0.049954	-0.01225	-0.16974	+
Uncharacterized protein	BC_3275	Q81BA1																	0.0683303	0.3393	0.848758	0.859572	0.985713	0.457343	0.738747	0.738901	1.19271	0.664186	-0.20145	-0.25815	-0.21934	-0.33336	0.18428	0.676392
Syd protein	BC_3268	Q81BA5																	0.19041	0.0351453	0.999402	0.397659	0.747339	0.905445	0.657571	0.505363	0.318401	0.275148	0.443346	0.3392	0.794464	0.547957	0.638947	1.14214
Uncharacterized protein	BC_3264	Q81BA8				up													6.65632e-07	0.406363	0.999402	0.990432	0.865294	0.714835	0.934316	0.789392	1.64342	0.52374	-0.0573	0.067476	-0.08562	-0.28702	-0.13895	0.093769	+
Molybdate metabolism regulator	BC_3255	Q81BB4																	0.843974	0.229378	0.999402	0.966554	0.781199	0.267678	0.934316	0.211764	0.172635	1.19562	-0.00294	-0.08321	-0.42678	-1.00617	-0.22414	1.54249
[truncated: 1,625 more rows]

## Sheet: Table S2
Table S2. Proteins exhibiting significant differences in spores of different strains as determined by the T-Test. * means the control gourp; up means significantly upregulated; down means significantly downregulated.
[truncated: 73 more rows]

[truncated: 1 more sheets: Table S3]
